# Supplementary material for: Population structure of human gut bacteria in a diverse cohort from rural Tanzania and Botswana
Source: Genome Biol. 2019 Jan 22;20:16. doi: 10.1186/s13059-018-1616-9 (PMC6341659; doi:10.1186/s13059-018-1616-9)
Supplement: Supplementary file 2 — All supplementary tables are listed in Additional_File_2.xls. (XLSX 8380 kb) [file 13059_2018_1616_MOESM2_ESM.xlsx]

## Sheet: Contents
The data sheets included are as follows:
Table S1A: Sample metadata.
Table S1B: Unweighted UniFrac distances between all pairs of populations.
Table S1C: Weighted UniFrac distances between all pairs of populations.
Table S1D: PERMANOVA results for unweighted UniFrac distances between all pairs of populations. FDR values are Benjamini-Hochberg false discovery rates with a family-wise error rate of 0.05.
Table S1E: PERMANOVA results for weighted UniFrac distances between all pairs of populations. FDR values are Benjamini-Hochberg false discovery rates with a family-wise error rate of 0.05.
Table S1F: PERMANOVA results for unweighted UniFrac distances between all pairs of populations. FDR values are Benjamini-Hochberg false discovery rates with a family-wise error rate of 0.05.
Table S1G: PERMANOVA results for weighted UniFrac distances between all pairs of populations. FDR values are Benjamini-Hochberg false discovery rates with a family-wise error rate of 0.05.
Table S1H: PERMANOVA results for unweighted UniFrac distances between groups defined by subsistence category. FDR values are Benjamini-Hochberg false discovery rates with a family-wise error rate of 0.05.
Table S1I: PERMANOVA results for weighted UniFrac distances between groups defined by subsistence category. FDR values are Benjamini-Hochberg false discovery rates with a family-wise error rate of 0.05.
Table S1J: PERMANOVA results for unweighted UniFrac distances between sexes within the Maasai, Hadza, San, and U.S. populations.
Table S1K: PERMANOVA results for weighted UniFrac distances between sexes within the Maasai, Hadza, San, and U.S. populations.
Table S1L: PICRUSt analysis of pathway (N=328) abundance difference between Tanzania and Botswana, and between the U.S. and Africa. The pathway frequencies between groups are tested for significant differences by White's Nonparametric t-test, with Benjamini-Hochberg multiple testing correction among pathways.
Table S1M: PICRUSt analysis of pathway abundance difference between the Hadza population and the remaining Africans. The pathway abundances between groups are tested for significant differences by White's Nonparametric t-test, with Benjamini-Hochberg multiple testing correction among pathways. Results only shown for populations with at least one pathway with FDR < 0.05.
Table S1N: PICRUSt analysis of pathway abundance difference between the Burunge population and the remaining Africans. The pathway frequencies between groups are tested for significant differences by White's Nonparametric t-test, with Benjamini-Hochberg multiple testing correction among pathways. Results only shown for populations with at least one pathway with FDR < 0.05.
Table S1O: PICRUSt analysis of pathway abundance difference between the San population and the remaining Africans. The pathway frequencies between groups are tested for significant differences by White's Nonparametric t-test, with Benjamini-Hochberg multiple testing correction among pathways. Results only shown for populations with at least one pathway with FDR < 0.05.
Table S1P: PICRUSt analysis of pathway abundance difference between the Bantu population and the remaining Africans. The pathway frequencies between groups are tested for significant differences by White's Nonparametric t-test, with Benjamini-Hochberg multiple testing correction among pathways. Results only shown for populations with at least one pathway with FDR < 0.05.
Table S1Q: BMI correlation with Shannon Index, shown for different subsets of individuals included in the correlation. Correlations are done on the residual BMI values after linear regression on host age and sex. "Uncentered" refers to residual values uncorrected for the population mean residual. "Centered" means the BMI residuals have had the population mean value subtracted from each individual…
Table S1R: BMI correlation with OTU abundances. Correlations are done on the residual BMI values after linear regression on host age and sex. "Uncentered" refers to residual values uncorrected for the population mean residual. "Centered" means the BMI residuals have had the population mean value subtracted from each individual's value.
Table S1S: BMI correlation with taxa (Genus) abundances. Correlations are done on the residual BMI values after linear regression on host age and sex. "Uncentered" refers to residual values uncorrected for the population mean residual. "Centered" means the BMI residuals have had the population mean value subtracted from each individual's value.
Table S1T: Spearman's Rho correlation between host identity-by-descent and bacterial UniFrac distance, among all pairs of individuals of the same sex within each population.
Table S1U: Linear regression analysis of the dependence of UniFrac distance on host relatedness and host geographic separation.
Table S1V: Modified gut microbiome meta-analysis from Smits et al. (2017) showing calculated mean and standard deviation for five taxa that are differentially abundant in industrialzed versus nonindustrialized populations, including the seven populations from this study.
Table S1W Dietary literature review on sub-Saharan African populations included in this study.
Table S1X: Closest Towns to Tanzanian and Botswanan sampling sites showing estimated sample sizes from census data for both sampling sites and closest town, location inhabitant groups, and corresponding inhabitant number created from the United Nations Statistics Division, and distance in kilometers of the town from the sampling site.
Table S1Y: 16S rRNA sequencing metadata and amplification conditions.
Table S1Z: Sequences of denovo OTUs specifically named in the paper and supplemental figures.
Table S1AA: The individual counts for all 17,870 OTUs with a mapped bacterial lineage used.
Table S1AB: The PICRUSt quality control metric Nearest Sequenced Taxon Index (NSTI) for each individual.
Table S1AC: Two group KEGG pathway abundance differences. Shown are those pathways that have FDR < 0.1 (White's Nonparametric t-test) and a relative abundance difference > 15% for both the Tanzanian versus Botswanan comparison, and the Africa versus U.S. comparison. Pathways in bold are those with a mean pathway abundance in the U.S. and Africa above 0.1%. Pathways in red, green, and blue have ab…

## Sheet: S1A
Table S1A: Sample meta-data.
#SampleID	Sex	Age	Country	Population	Subsistence	Longitude	Latitude	Year_Collected	Month_Collected	Day_Collected	Day_of_Year_Collected	Genotyped_Illumina_5M_Omni	BMI	BMI_resid	BMI_resid_pop_re-centered	Shannon	SampleID__dbGaP_accession_phs001396.v1.p1	Read_Count	16S_qPCR	Copy_per_ul_corrected	Copy_num_per_gram_of_feces_corrected
BWBB003	F	77	Botswana	Herero	Pastoralist	20.6175	-22.0956	2013	3	6	65	Y	29.1003	5.74016	3.28532	5.4281	1001	14714	Yes	130877709	1211830639
BWBB006	F	32	Botswana	Bantu	AgroPastoralist	20.6175	-22.0956	2013	3	6	65	Y	35.8612	10.8096	5.22256	5.47942	1003	16887	NA	NA	NA
BWHE002	F	36	Botswana	Herero	Pastoralist	20.6547	-22.4311	2013	3	12	71	Y	35.978	11.0768	8.62194	5.87727	1061	16424	NA	NA	NA
BWHE006	F	38	Botswana	Herero	Pastoralist	20.6547	-22.4311	2013	3	13	72	Y	26.986	2.16	-0.294838	6.28268	1065	16312	Yes	3.763e+08	2631468868
BWHE009	F	19	Botswana	Herero	Pastoralist	20.1128	-22.3825	2013	3	20	79	Y	23.6385	-1.90166	-4.3565	6.38759	1068	14870	NA	NA	NA
BWHE027	F	32	Botswana	Herero	Pastoralist	20.1128	-22.3825	2013	3	20	79	Y	23.004	-2.04749	-4.50233	5.67575	1083	475	NA	NA	NA
BWHE038	F	39	Botswana	Herero	Pastoralist	20.1128	-22.3825	2013	3	20	79	Y	26.9819	2.19353	-0.261305	6.75473	1093	8005	NA	NA	NA
BWHE044	F	51	Botswana	Herero	Pastoralist	21.1756	-19.5275	2013	4	17	107	Y	27.3148	2.97747	0.52264	5.17003	1098	15742	NA	NA	NA
BWHE077	M	64	Botswana	Herero	Pastoralist	20.6175	-22.0956	2013	3	7	66	Y	19.9448	-0.56011	-3.01494	7.05136	1124	18047	Yes	1.17337e+08	1209663162
BWJU015	F	33	Botswana	San	Hunter Gatherer	22.2072	-22.8572	2013	1	31	31	Y	18.6908	-6.32313	-6.10361	6.67803	1148	17081	Yes	7.14002e+07	7.43752e+08
BWKA012	F	24	Botswana	San	Hunter Gatherer	22.2072	-22.8572	2013	2	1	32	Y	23.0379	-2.3143	-2.09478	7.01284	1177	16775	NA	NA	NA
BWKA014	M	42	Botswana	San	Hunter Gatherer	21.8747	-22.8208	2013	2	21	52	N	17.6693	-3.66254	-3.44302	6.62717	NA	15600	NA	NA	NA
BWKA015	M	32	Botswana	San	Hunter Gatherer	21.8747	-22.8208	2013	2	21	52	Y	18.53	-3.17768	-2.95815	6.38422	1179	15533	Yes	8.55305e+07	7.7755e+08
BWKB033	F	24	Botswana	San	Hunter Gatherer	21.8747	-22.8208	2013	2	21	52	N	37.7275	12.3752	12.5948	5.44751	NA	20238	NA	NA	NA
BWKB039	F	25	Botswana	San	Hunter Gatherer	20.6175	-22.0956	2013	3	6	65	Y	32.2581	6.94342	7.16294	5.96197	1192	18192	NA	2.42379e+07	2.24425e+08
BWKB042	F	23	Botswana	San	Hunter Gatherer	20.6175	-22.0956	2013	3	6	65	Y	18.3559	-7.03394	-6.81442	5.93716	1195	17409	Yes	NA	NA
BWKB045	F	28	Botswana	San	Hunter Gatherer	20.6175	-22.0956	2013	3	7	66	Y	17.825	-7.37685	-7.15733	5.63054	1198	18592	NA	NA	NA
BWKG002	M	63	Botswana	Bantu	AgroPastoralist	20.6175	-22.0956	2013	3	7	66	Y	19.7055	-0.836966	-6.42404	7.37256	1220	12181	Yes	1.46608e+08	1119143140
BWKG010	M	40	Botswana	Bantu	AgroPastoralist	20.6547	-22.4311	2013	3	13	72	Y	21.3143	-0.0926877	-5.67976	5.65355	1228	17261	NA	NA	NA
BWKG013	F	39	Botswana	Bantu	AgroPastoralist	20.6175	-22.0956	2013	3	7	66	N	20.5859	-4.20248	-9.78956	5.58058	NA	18209	NA	NA	NA
BWKG014	F	54	Botswana	Bantu	AgroPastoralist	20.6175	-22.0956	2013	3	7	66	Y	56.77	32.5454	26.9584	5.53393	1231	16286	Yes	4.378e+07	3648331277
BWKG015	M	36	Botswana	Bantu	AgroPastoralist	22.2072	-22.8572	2013	2	1	32	N	26.568	5.01059	-0.576484	6.96335	NA	16873	Yes	1.61383e+08	1681074661
BWKG018	M	92	Botswana	Bantu	AgroPastoralist	20.6175	-22.0956	2013	3	6	65	N	25.155	5.70249	0.115416	4.39682	NA	18245	NA	NA	NA
BWKG021	F	53	Botswana	Bantu	AgroPastoralist	20.6175	-22.0956	2013	3	6	65	Y	21.5589	-2.70334	-8.29041	6.22406	1233	16261	NA	NA	NA
BWKG026	F	55	Botswana	Bantu	AgroPastoralist	20.6175	-22.0956	2013	3	6	65	Y	23.9666	-0.220434	-5.80751	6.30794	1235	15348	NA	NA	NA
BWKG029	M	47	Botswana	Bantu	AgroPastoralist	20.6175	-22.0956	2013	3	7	66	Y	19.7313	-1.41258	-6.99966	6.20291	1238	10260	Yes	3.14846e+08	2668184767
BWKG036	F	51	Botswana	Bantu	AgroPastoralist	20.6175	-22.0956	2013	3	7	66	Y	22.3744	-1.96294	-7.55002	6.80479	1244	18028	NA	NA	NA
BWKK057	F	30	Botswana	San	Hunter Gatherer	20.6175	-22.0956	2013	3	7	66	Y	22.2715	-2.85517	-2.63565	6.42171	1301	18897	Yes	NA	NA
BWKK058	F	26	Botswana	San	Hunter Gatherer	20.6175	-22.0956	2013	3	7	66	Y	25.4081	0.131003	0.350526	7.37143	1302	13965	NA	NA	NA
BWKK076	M	29	Botswana	San	Hunter Gatherer	20.6175	-22.0956	2013	3	7	66	Y	18.6097	-3.21072	-2.9912	6.52328	1319	13035	Yes	1.08735e+08	1006803555
BWKN005	F	39	Botswana	Bantu	AgroPastoralist	20.6175	-22.0956	2013	3	7	66	N	18.4595	-6.32895	-11.916	5.94139	NA	18388	NA	NA	NA
BWKN006	F	34	Botswana	Bantu	AgroPastoralist	20.6175	-22.0956	2013	3	6	65	Y	44.0374	19.061	13.4739	5.9834	1322	16296	NA	NA	NA
BWKX033	F	33	Botswana	San	Hunter Gatherer	20.6175	-22.0956	2013	3	6	65	Y	29.3922	4.37829	4.59781	6.68572	1334	14457	Yes	3.5394e+08	2583503982
BWKX035	F	25	Botswana	San	Hunter Gatherer	20.6175	-22.0956	2013	3	6	65	Y	24.4057	-0.908963	-0.68944	6.75956	1336	15148	NA	1.84025e+08	1916926278
BWNA023	F	22	Botswana	San	Hunter Gatherer	21.1756	-19.5275	2013	4	17	107	Y	27.8008	2.37335	2.59287	5.4195	1407	19531	Yes	2.60877e+08	2805126723
BWNA026	F	34	Botswana	San	Hunter Gatherer	21.1756	-19.5275	2013	4	16	106	Y	34.6649	9.68852	9.90804	5.19592	1410	14516	NA	NA	NA
BWNA031	F	18	Botswana	San	Hunter Gatherer	21.1756	-19.5275	2013	4	17	107	Y	27.6956	2.11784	2.33736	7.41356	1415	29909	NA	NA	NA
BWTS002	F	39	Botswana	Bantu	AgroPastoralist	21.1756	-19.5275	2013	4	18	108	N	34.7743	9.98584	4.39876	6.98332	NA	15643	NA	NA	NA
BWTS006	F	64	Botswana	Bantu	AgroPastoralist	21.8747	-22.8208	2013	2	21	52	Y	24.0617	0.212994	-5.37408	4.35873	1444	16205	Yes	1.64228e+08	1073385466
BWTS010	M	70	Botswana	Bantu	AgroPastoralist	20.6547	-22.4311	2013	3	12	71	Y	39.8955	19.6161	14.0291	7.68182	1445	16378	NA	NA	NA
BWTS020	F	58	Botswana	Bantu	AgroPastoralist	20.6547	-22.4311	2013	3	12	71	Y	35.8089	11.7346	6.14754	6.74333	1447	10395	NA	NA	NA
BWTS021	F	47	Botswana	Bantu	AgroPastoralist	20.6547	-22.4311	2013	3	13	72	Y	33.6476	9.15987	3.57279	6.6665	1448	12523	NA	NA	NA
BWTS024	F	50	Botswana	Bantu	AgroPastoralist	20.6547	-22.4311	2013	3	12	71	N	28.7447	4.36979	-1.21728	6.14937	NA	13397	Yes	2.68992e+08	1992531751
BWTS025	F	70	Botswana	Bantu	AgroPastoralist	20.6547	-22.4311	2013	3	12	71	N	31.565	7.94184	2.35477	7.01896	NA	12822	NA	NA	NA
BWTS027	F	44	Botswana	Bantu	AgroPastoralist	21.1756	-19.5275	2013	4	17	107	N	27.6061	3.00563	-2.58145	6.15332	NA	13321	Yes	100911852	8.33982e+08
BWTS029	F	24	Botswana	Bantu	AgroPastoralist	20.6547	-22.4311	2013	3	12	71	Y	26.1791	0.826831	-4.76024	5.6472	1452	16752	Yes	7.69548e+07	6.10753e+08
BWTS030	M	90	Botswana	Bantu	AgroPastoralist	20.6547	-22.4311	2013	3	12	71	N	23.9534	4.42578	-1.16129	6.0295	NA	16994	NA	NA	NA
BWTX001	F	24	Botswana	Bantu	AgroPastoralist	22.2072	-22.8572	2013	1	31	31	N	38.6846	13.3324	7.74528	5.98345	NA	16286	NA	NA	NA
BWTX002	F	24	Botswana	Bantu	AgroPastoralist	21.8747	-22.8208	2013	2	21	52	Y	34.6095	9.25728	3.67021	7.0145	1460	14543	NA	NA	NA
BWXO026	M	21	Botswana	San	Hunter Gatherer	20.6547	-22.4311	2013	3	12	71	Y	21.8616	-0.259535	-0.0400125	6.7225	1487	13876	NA	NA	NA
BWXO031	F	27	Botswana	San	Hunter Gatherer	21.8747	-22.8208	2013	2	21	52	Y	25.3203	0.0808232	0.300346	6.68388	1488	13865	NA	NA	NA
BWXO048	F	24	Botswana	San	Hunter Gatherer	21.8747	-22.8208	2013	2	21	52	Y	20.8963	-4.45591	-4.23639	6.81944	1504	19545	Yes	1.43047e+08	1265906801
BWXO056	M	39	Botswana	San	Hunter Gatherer	21.1756	-19.5275	2013	4	16	106	Y	20.5444	-0.900179	-0.680656	7.45357	1512	16970	NA	NA	NA
BWXX005	F	55	Botswana	Bantu	AgroPastoralist	21.1756	-19.5275	2013	4	17	107	N	20.2132	-3.97378	-9.56085	4.35499	NA	16011	NA	1116.51	11054.5
TZBG067	F	42	Tanzania	Burunge	AgroPastoralist	36.0057	-5.10946	2012	3	5	65	Y	19.4	-5.27565	-1.1386	7.55097	2068	16641	Yes	2.66756e+08	1865424636
TZBG069	F	70	Tanzania	Burunge	AgroPastoralist	36.0057	-5.10946	2012	3	5	65	Y	16.4	-7.2232	-3.08615	7.01538	2070	16752	Yes	1.20483e+08	1268240778
TZBG070	F	48	Tanzania	Burunge	AgroPastoralist	36.0057	-5.10946	2012	3	5	65	Y	28.2	3.74987	7.88693	6.6038	2071	18950	Yes	2.74934e+08	2569480951
TZBG071	F	35	Tanzania	Burunge	AgroPastoralist	36.0057	-5.10946	2012	3	5	65	Y	26.8	1.86123	5.99829	6.18118	2072	19577	Yes	6.45324e+08	43021607312
TZBG072	F	41	Tanzania	Burunge	AgroPastoralist	36.0057	-5.10946	2012	3	5	65	Y	16.2	-8.51324	-4.37619	6.6898	2073	16037	NA	NA	NA
TZBG073	F	63	Tanzania	Burunge	AgroPastoralist	36.0057	-5.10946	2012	3	5	65	Y	14.4	-9.48632	-5.34926	6.3956	2074	17183	Yes	4.01978e+08	3322132060
TZBG074	F	70	Tanzania	Burunge	AgroPastoralist	36.0057	-5.10946	2012	3	5	65	Y	18.4	-5.2232	-1.08615	6.37865	2075	17978	NA	NA	NA
TZBG076	F	39	Tanzania	Burunge	AgroPastoralist	36.0057	-5.10946	2012	3	5	65	Y	18.6	-6.18842	-2.05136	7.17277	2077	16008	Yes	4.36064e+08	4638977402
TZBG077	F	22	Tanzania	Burunge	AgroPastoralist	36.0057	-5.10946	2012	3	5	65	Y	26.8	1.37259	5.50965	7.45197	2078	13699	Yes	4.97286e+08	4604496912
TZBG079	M	70	Tanzania	Burunge	AgroPastoralist	36.0057	-5.10946	2012	3	5	65	Y	15.5	-4.77939	-0.64233	7.5917	2080	13992	Yes	2.58597e+08	3232463147
TZBG080	F	28	Tanzania	Burunge	AgroPastoralist	36.0057	-5.10946	2012	3	5	65	Y	19.4	-5.80188	-1.66483	7.85617	2081	14702	NA	NA	NA
TZHZ336	M	40	Tanzania	Hadza	Hunter Gatherer	35.0812	-3.73728	2011	10	19	292	Y	23.5	2.09299	5.34366	5.6388	2172	16508	NA	NA	NA
TZHZ337	F	36	Tanzania	Hadza	Hunter Gatherer	35.0812	-3.73728	2011	10	19	292	Y	22.1	-2.80118	0.449491	6.45287	2173	14974	NA	NA	NA
TZHZ338	M	60	Tanzania	Hadza	Hunter Gatherer	35.0812	-3.73728	2011	10	19	292	Y	18.8	-1.85526	1.39541	6.89454	2174	12694	NA	NA	NA
TZHZ339	F	35	Tanzania	Hadza	Hunter Gatherer	35.0812	-3.73728	2011	10	19	292	Y	19.9	-5.03877	-1.7881	8.13265	2175	15841	NA	NA	NA
TZHZ340	M	39	Tanzania	Hadza	Hunter Gatherer	35.0812	-3.73728	2011	10	19	292	Y	17.8	-3.6446	-0.393928	5.39428	2176	14471	NA	NA	NA
TZHZ341	M	60	Tanzania	Hadza	Hunter Gatherer	35.0812	-3.73728	2011	10	19	292	N	16.7	-3.95526	-0.70459	6.75327	NA	14965	Yes	1.32503e+08	6.97383e+08
TZHZ343	M	30	Tanzania	Hadza	Hunter Gatherer	35.0812	-3.73728	2011	10	19	292	Y	19.3	-2.48289	0.767784	5.44575	2178	12951	NA	NA	NA
TZHZ344	M	75	Tanzania	Hadza	Hunter Gatherer	35.0812	-3.73728	2011	10	19	292	Y	18.4	-1.69145	1.55922	6.70386	2179	12814	NA	NA	NA
TZHZ345	M	19	Tanzania	Hadza	Hunter Gatherer	35.0812	-3.73728	2011	10	19	292	N	21.4	-0.79635	2.45432	5.62204	NA	9037	NA	NA	NA
TZHZ346	M	28	Tanzania	Hadza	Hunter Gatherer	35.0812	-3.73728	2011	10	19	292	Y	20.4	-1.45806	1.79261	5.67968	2180	5186	Yes	4.82173e+08	2460064493
TZHZ447	M	24	Tanzania	Hadza	Hunter Gatherer	35.2494	-3.91231	2011	11	17	321	Y	20.9	-1.10841	2.14226	6.77418	2270	13356	NA	NA	NA
TZHZ452	M	23	Tanzania	Hadza	Hunter Gatherer	35.2494	-3.91231	2011	11	18	322	Y	17.5	-4.546	-1.29533	3.9803	2274	14333	Yes	1.90161e+08	1211215245
TZHZ453	F	22	Tanzania	Hadza	Hunter Gatherer	35.2494	-3.91231	2011	11	18	322	Y	22.2	-3.22741	0.0232659	6.16879	2275	12391	NA	NA	NA
TZHZ457	F	40	Tanzania	Hadza	Hunter Gatherer	35.2494	-3.91231	2011	11	18	322	Y	20.3	-4.45083	-1.20016	6.64732	2279	14404	Yes	427815406	3688063845
TZHZ463	F	22	Tanzania	Hadza	Hunter Gatherer	35.2494	-3.91231	2011	11	18	322	Y	19.4	-6.02741	-2.77673	6.55831	2285	12412	NA	NA	NA
TZHZ469	F	22	Tanzania	Hadza	Hunter Gatherer	35.2494	-3.91231	2011	11	18	322	Y	21.1	-4.32741	-1.07673	6.70586	2291	15242	Yes	4.19822e+08	3086925953
TZHZ472	F	30	Tanzania	Hadza	Hunter Gatherer	35.2768	-3.86255	2011	11	19	323	Y	18.6	-6.52671	-3.27603	5.93751	2294	14895	Yes	1.72879e+07	1.1681e+08
TZHZ474	F	22	Tanzania	Hadza	Hunter Gatherer	35.2768	-3.86255	2011	11	19	323	Y	18.4	-7.02741	-3.77673	6.47877	2296	14159	NA	NA	NA
TZHZ488	M	80	Tanzania	Hadza	Hunter Gatherer	34.9861	-3.91627	2011	11	22	326	Y	17.5	-2.40351	0.847161	6.23663	2310	13524	NA	NA	NA
TZHZ491	M	90	Tanzania	Hadza	Hunter Gatherer	34.9861	-3.91627	2011	11	22	326	Y	14.8	-4.72763	-1.47696	7.62478	2313	12474	Yes	2.56443e+08	1499665459
TZHZ492	F	75	Tanzania	Hadza	Hunter Gatherer	34.9861	-3.91627	2011	11	22	326	Y	18.9	-4.53527	-1.28459	7.19408	2314	15397	NA	NA	NA
TZHZ495	M	56	Tanzania	Hadza	Hunter Gatherer	34.9861	-3.91627	2011	11	22	326	Y	21.2	0.394389	3.64506	7.10383	2317	15670	Yes	2.11477e+08	1777115144
TZHZ559	M	72	Tanzania	Hadza	Hunter Gatherer	34.9861	-3.91627	2011	11	28	332	Y	19	-1.20421	2.04646	7.21636	2378	13746	NA	NA	NA
TZHZ586	M	55	Tanzania	Hadza	Hunter Gatherer	34.9861	-3.91627	2011	11	30	334	Y	18	-2.8432	0.407473	6.52983	2402	13875	NA	NA	NA
TZHZ587	F	50	Tanzania	Hadza	Hunter Gatherer	34.9861	-3.91627	2011	11	30	334	N	17.3	-7.07495	-3.82428	7.50214	NA	16323	NA	NA	NA
TZMS164	M	32	Tanzania	Masaai	Pastoralist	35.2353	-2.95762	2012	2	10	41	Y	24.8	3.09229	6.02334	6.42126	2514	11512	Yes	7.95899e+07	8.12142e+08
TZMS177	M	29	Tanzania	Masaai	Pastoralist	35.4749	-3.1507	2012	2	12	43	Y	19.5	-2.32047	0.610573	5.58667	2525	13699	Yes	3.43013e+08	2143834052
TZMS178	M	55	Tanzania	Masaai	Pastoralist	35.4749	-3.1507	2012	2	12	43	Y	17.4	-3.4432	-0.512151	7.33247	2526	14225	NA	NA	NA
TZMS182	F	40	Tanzania	Masaai	Pastoralist	35.4749	-3.1507	2012	2	12	43	Y	17.9	-6.85083	-3.91978	6.56405	2530	14980	NA	NA	NA
TZMS183	M	29	Tanzania	Masaai	Pastoralist	35.4749	-3.1507	2012	2	12	43	Y	24.2	2.37953	5.31057	6.08016	2531	11536	Yes	2.76319e+08	2908616452
TZMS190	F	47	Tanzania	Masaai	Pastoralist	35.4749	-3.1507	2012	2	12	43	Y	22.5	-1.98772	0.943331	6.88906	2537	14828	Yes	279384083	1552133794
TZMS192	F	25	Tanzania	Masaai	Pastoralist	35.4749	-3.1507	2012	2	12	43	Y	23.3	-2.01464	0.916405	6.54457	2539	13593	Yes	1.2662e+08	7.67391e+08
TZMS195	M	24	Tanzania	Masaai	Pastoralist	35.4749	-3.1507	2012	2	12	43	Y	18.9	-3.10841	-0.177364	7.62734	2542	12718	NA	NA	NA
TZMS196	M	27	Tanzania	Masaai	Pastoralist	35.4749	-3.1507	2012	2	12	43	Y	18.8	-3.09565	-0.164602	5.97791	2543	14861	Yes	4.18722e+08	3101641042
TZMS197	F	48	Tanzania	Masaai	Pastoralist	35.4749	-3.1507	2012	2	12	43	Y	20.1	-4.35013	-1.41908	7.11864	2544	14273	Yes	258247264	2347702400
TZMS198	F	50	Tanzania	Masaai	Pastoralist	35.4749	-3.1507	2012	2	12	43	Y	16.3	-8.07495	-5.14391	7.36917	2545	13627	Yes	1.01446e+08	8.82141e+08
TZMS199	F	68	Tanzania	Masaai	Pastoralist	35.4749	-3.1507	2012	2	12	43	Y	18.3	-5.39838	-2.46733	7.06677	2546	14253	NA	NA	NA
TZSW140	F	42	Tanzania	Sandawe	AgroPastoralist	35.4051	-5.25389	2012	2	23	54	Y	28.2	3.52435	5.60487	5.83584	2552	12718	NA	NA	NA
TZSW142	F	45	Tanzania	Sandawe	AgroPastoralist	35.4051	-5.25389	2012	2	23	54	Y	27.5	2.93711	5.01763	7.13637	2554	14954	Yes	2.88037e+08	1745675868
TZSW144	F	45	Tanzania	Sandawe	AgroPastoralist	35.4051	-5.25389	2012	2	23	54	N	29.1	4.53711	6.61763	7.52184	NA	17184	Yes	1.30066e+08	1048919902
TZSW145	F	40	Tanzania	Sandawe	AgroPastoralist	35.4051	-5.25389	2012	2	23	54	Y	19.7	-5.05083	-2.97031	7.15999	2556	16096	Yes	1.83731e+08	1913866062
TZSW151	F	41	Tanzania	Sandawe	AgroPastoralist	35.4051	-5.25389	2012	2	23	54	Y	16.9	-7.81324	-5.73272	7.72644	2561	14314	Yes	1.43867e+08	1468028071
TZSW155	F	49	Tanzania	Sandawe	AgroPastoralist	35.4051	-5.25389	2012	2	23	54	Y	17.1	-7.31254	-5.23202	7.76814	2564	14739	Yes	2.81626e+08	1771229852
TZSW163	F	51	Tanzania	Sandawe	AgroPastoralist	35.4051	-5.25389	2012	2	23	54	Y	21.1	-3.23737	-1.15684	7.45748	2568	15452	NA	NA	NA
TZSW171	F	65	Tanzania	Sandawe	AgroPastoralist	35.4051	-5.25389	2012	2	23	54	Y	18.7025	-5.10867	-3.02815	7.63811	2572	14447	Yes	2.65194e+08	1657465040
TZSW204	M	61	Tanzania	Sandawe	AgroPastoralist	35.4891	-5.27175	2012	2	25	56	Y	19.5476	-1.07009	1.01044	6.49091	2582	17525	Yes	3.73784e+08	2336151903
TZSW205	M	33	Tanzania	Sandawe	AgroPastoralist	35.4891	-5.27175	2012	2	25	56	Y	20.0561	-1.61403	0.466491	7.48955	2583	18948	NA	NA	NA
TZSW208	F	61	Tanzania	Sandawe	AgroPastoralist	35.4891	-5.27175	2012	2	25	56	Y	24.39	0.428527	2.50905	7.48273	2585	14013	NA	NA	NA
TZSW216	F	33	Tanzania	Sandawe	AgroPastoralist	35.4891	-5.27175	2012	2	25	56	Y	19.8273	-5.18659	-3.10607	6.94915	2591	15493	Yes	2.72219e+08	3058636215
USA.1	M	29	USA	European	Industrial Agriculturalist	-75.1958	39.9494					N	22.5	0.679526	-1.52056	7.00708	NA	21846	NA	NA	NA
USA.10	F	26	USA	European	Industrial Agriculturalist	-75.1958	39.9494					N	28.8	3.52294	1.32286	4.07314	NA	56012	NA	NA	NA
USA.11	M	31	USA	European	Industrial Agriculturalist	-75.1958	39.9494					N	26.9	5.1547	2.95461	6.38169	NA	64853	NA	NA	NA
USA.12	M	22	USA	European	Industrial Agriculturalist	-75.1958	39.9494					N	28.3	6.21641	4.01632	5.04637	NA	75475	NA	NA	NA
USA.2	F	24	USA	European	Industrial Agriculturalist	-75.1958	39.9494					N	26	0.64777	-1.55232	4.25657	NA	13330	NA	NA	NA
USA.3	M	27	USA	European	Industrial Agriculturalist	-75.1958	39.9494					N	25.6	3.70435	1.50426	6.35461	NA	13374	NA	NA	NA
USA.4	F	25	USA	European	Industrial Agriculturalist	-75.1958	39.9494					N	21.9	-3.41464	-5.61473	5.97098	NA	14708	NA	NA	NA
USA.5	M	33	USA	European	Industrial Agriculturalist	-75.1958	39.9494					N	24.8	3.12988	0.929788	4.78214	NA	14533	NA	NA	NA
USA.6	M	23	USA	European	Industrial Agriculturalist	-75.1958	39.9494					N	23.1	1.054	-1.14609	5.79685	NA	12492	NA	NA	NA
USA.7	M	23	USA	European	Industrial Agriculturalist	-75.1958	39.9494					N	26.9	4.854	2.65391	5.08551	NA	31430	NA	NA	NA
USA.8	F	28	USA	Black_AfricanAmerican	Industrial Agriculturalist	-75.1958	39.9494					N	27.3	2.09812	-0.101968	6.45205	NA	73444	NA	NA	NA
USA.9	M	23	USA	European	Industrial Agriculturalist	-75.1958	39.9494					N	20.8	-1.246	-3.44609	6.33596	NA	86272	NA	NA	NA

## Sheet: S1B
Table S1B: Unweighted UniFrac distances between all pairs of populations.
Pop1	Pop2	Unweighted_UniFrac
U.S.	Hadza	0.760791
U.S.	Burunge	0.755814
U.S.	Sandawe	0.75516
U.S.	Maasai	0.733002
San	U.S.	0.713129
U.S.	Herero	0.712795
U.S.	Bantu	0.704767
Bantu	Hadza	0.669048
Bantu	Burunge	0.658092
Bantu	Sandawe	0.648225
Hadza	Herero	0.647106
U.S.	U.S.	0.646312
Bantu	Bantu	0.6389
Herero	Burunge	0.638409
San	Hadza	0.636052
Bantu	Herero	0.625844
San	Burunge	0.624074
San	Bantu	0.622606
Bantu	Maasai	0.620958
Herero	Sandawe	0.618338
Herero	Herero	0.611997
San	Sandawe	0.607541
San	San	0.604377
San	Herero	0.602611
Herero	Maasai	0.599255
San	Maasai	0.593221
Hadza	Maasai	0.587898
Hadza	Sandawe	0.583566
Hadza	Burunge	0.580995
Maasai	Burunge	0.564911
Hadza	Hadza	0.55994
Maasai	Sandawe	0.540489
Sandawe	Burunge	0.539745
Maasai	Maasai	0.534325
Sandawe	Sandawe	0.521109

## Sheet: S1C
Table S1C: Weighted UniFrac distances between all pairs of populations.
Pop1	Pop2	Weighted_UniFrac
U.S.	Burunge	0.638949
U.S.	Hadza	0.637231
U.S.	Maasai	0.62285
U.S.	Herero	0.621618
U.S.	Sandawe	0.619578
San	U.S.	0.614579
U.S.	Bantu	0.590198
Bantu	Bantu	0.547855
Herero	Herero	0.523925
Bantu	Herero	0.513946
Bantu	Maasai	0.482718
San	Bantu	0.473244
Herero	Burunge	0.467995
Bantu	Sandawe	0.4671
Bantu	Burunge	0.466195
Bantu	Hadza	0.465755
Herero	Maasai	0.465553
Hadza	Herero	0.458756
U.S.	U.S.	0.454953
Herero	Sandawe	0.450877
San	Herero	0.448115
San	San	0.428975
San	Maasai	0.41613
San	Hadza	0.402122
San	Burunge	0.398634
San	Sandawe	0.397149
Maasai	Maasai	0.374458
Hadza	Maasai	0.371355
Maasai	Burunge	0.364686
Maasai	Sandawe	0.355026
Sandawe	Sandawe	0.336231
Sandawe	Burunge	0.327316
Hadza	Sandawe	0.317016
Hadza	Burunge	0.293771
Hadza	Hadza	0.262783

## Sheet: S1D
Table S1D: PERMANOVA results for unweighted UniFrac distances between all pairs of countries.
Country1	Country2	Pseudo_F-stat	p-value
U.S.	Botswana	5.6272	1.99996e-05
U.S.	Tanzania	12.3782	1.99996e-05
Botswana	Tanzania	8.25652	1.99996e-05

## Sheet: S1E
Table S1E: PERMANOVA results for weighted UniFrac distances between all pairs of countries.
Country1	Country2	Pseudo_F-stat	p-value
U.S.	Botswana	11.1201	2e-05
U.S.	Tanzania	35.9009	2e-05
Botswana	Tanzania	8.91156	4e-05

## Sheet: S1F
Table S1F: PERMANOVA results for unweighted UniFrac distances between all pairs of populations. FDR values are Benjamini-Hochberg false discovery rates with a family-wise error rate of 0.05.
Pop1	Pop2	Pseudo_F-stat	p-value	FDR
U.S.	Bantu	4.04024	1.99996e-05	4.66657e-05
U.S.	Herero	3.37967	1.99996e-05	4.66657e-05
U.S.	San	5.50683	1.99996e-05	4.66657e-05
U.S.	Hadza	10.6518	1.99996e-05	4.66657e-05
U.S.	Sandawe	8.43432	1.99996e-05	4.66657e-05
U.S.	Burunge	7.76922	1.99996e-05	4.66657e-05
U.S.	Maasai	7.11043	1.99996e-05	4.66657e-05
Bantu	Herero	1.01548	0.370093	0.370093
Bantu	San	1.26423	0.0802784	0.0874444
Bantu	Hadza	6.00765	1.99996e-05	4.66657e-05
Bantu	Sandawe	4.00494	1.99996e-05	4.66657e-05
Bantu	Burunge	3.98336	1.99996e-05	4.66657e-05
Bantu	Maasai	2.70545	5.99988e-05	0.000104998
Herero	San	1.02997	0.340273	0.352876
Herero	Hadza	3.62639	1.99996e-05	4.66657e-05
Herero	Sandawe	2.82686	3.99992e-05	8.61521e-05
Herero	Burunge	2.94017	5.99988e-05	0.000104998
Herero	Maasai	2.0395	0.00131997	0.00160692
San	Hadza	4.9059	1.99996e-05	4.66657e-05
San	Sandawe	2.94202	7.99984e-05	0.000124442
San	Burunge	3.01432	7.99984e-05	0.000124442
San	Maasai	2.20761	0.000919982	0.00122664
Hadza	Sandawe	3.36621	9.9998e-05	0.000147365
Hadza	Burunge	2.92977	0.000279994	0.000391992
Hadza	Maasai	3.10489	5.99988e-05	0.000104998
Sandawe	Burunge	1.30479	0.0811984	0.0874444
Sandawe	Maasai	1.60777	0.0110398	0.0128797
Burunge	Maasai	1.95075	0.00103998	0.00132361

## Sheet: S1G
Table S1G: PERMANOVA results for weighted UniFrac distances between all pairs of populations. FDR values are Benjamini-Hochberg false discovery rates with a family-wise error rate of 0.05.
Pop1	Pop2	Pseudo_F-stat	p-value	FDR
U.S.	Bantu	6.25419	0.00177996	0.00553767
U.S.	Herero	7.68902	0.000199996	0.000933315
U.S.	San	13.533	2e-05	0.000186663
U.S.	Hadza	33.2205	2e-05	0.000186663
U.S.	Sandawe	16.6485	4e-05	0.000223996
U.S.	Burunge	16.1313	4e-05	0.000223996
U.S.	Maasai	14.9689	2e-05	0.000186663
Bantu	Herero	0.923553	0.383112	0.415964
Bantu	San	1.61633	0.153597	0.204796
Bantu	Hadza	7.82663	0.000259995	0.00103998
Bantu	Sandawe	3.27081	0.0280194	0.0603496
Bantu	Burunge	3.26585	0.0313594	0.0627187
Bantu	Maasai	2.86501	0.0375792	0.0701479
Herero	San	0.51717	0.819084	0.819084
Herero	Hadza	4.63689	0.00269995	0.00743258
Herero	Sandawe	1.86801	0.102518	0.151079
Herero	Burunge	2.00251	0.0905382	0.149122
Herero	Maasai	1.42285	0.187556	0.228329
San	Hadza	4.64732	0.00107998	0.00377992
San	Sandawe	1.75021	0.099518	0.151079
San	Burunge	1.89586	0.0853583	0.149122
San	Maasai	1.44765	0.167177	0.21277
Hadza	Sandawe	3.15527	0.0160197	0.0373793
Hadza	Burunge	1.28932	0.233275	0.272155
Hadza	Maasai	4.21286	0.00291994	0.00743258
Sandawe	Burunge	0.965848	0.386252	0.415964
Sandawe	Maasai	0.923147	0.446311	0.462841
Burunge	Maasai	1.6736	0.116178	0.162649

## Sheet: S1H
Table S1H: PERMANOVA results for unweighted UniFrac distances between groups defined by subsistence category. FDR values are Benjamini-Hochberg false discovery rates with a family-wise error rate of 0.05.
Subsistence1	Subsistence2	Pseudo_F-stat	p-value	FDR
Hunter-Gatherer	AgroPastoralist	2.15513	0.00185996	0.00278994
Hunter-Gatherer	Western	8.54998	1.99996e-05	3.99992e-05
Hunter-Gatherer	Pastoralist	1.98173	0.00253995	0.00304794
AgroPastoralist	Western	6.95421	1.99996e-05	3.99992e-05
AgroPastoralist	Pastoralist	1.20685	0.136977	0.136977
Western	Pastoralist	6.642	1.99996e-05	3.99992e-05

## Sheet: S1I
Table S1I: PERMANOVA results for weighted UniFrac distances between groups defined by subsistence category. FDR values are Benjamini-Hochberg false discovery rates with a family-wise error rate of 0.05.
Subsistence1	Subsistence2	Pseudo_F-stat	p-value	FDR
Hunter-Gatherer	AgroPastoralist	2.15513	0.00185996	0.00278994
Hunter-Gatherer	Western	8.54998	1.99996e-05	3.99992e-05
Hunter-Gatherer	Pastoralist	1.98173	0.00253995	0.00304794
AgroPastoralist	Western	6.95421	1.99996e-05	3.99992e-05
AgroPastoralist	Pastoralist	1.20685	0.136977	0.136977
Western	Pastoralist	6.642	1.99996e-05	3.99992e-05

[truncated: 20 more sheets: S1J, S1K, S1L, S1M, S1N, S1O, S1P, S1Q, S1R, S1S, S1T, S1U, S1V, S1W, S1X, S1Y, S1Z, S1AA, S1AB, S1AC]
