# Supplementary material for: Population structure of human gut bacteria in a diverse cohort from rural Tanzania and Botswana
Source: Genome Biol. 2019 Jan 22;20:16. doi: 10.1186/s13059-018-1616-9 (PMC6341659; doi:10.1186/s13059-018-1616-9)
Supplement: Supplementary file 3 — The estimated identity-by-descent used for the within-population correlation between UniFrac distance and host relatedness, as calculated using the plink --genome routine on the Illumina Omni 5 M genotype array dataset for 97 African individuals. (IBD 104 kb) [file 13059_2018_1616_MOESM3_ESM.ibd]

IID1 IID2 PI_HAT
BWBB003 BWBB006 0.0465
BWBB003 BWHE002 0.0306
BWBB003 BWHE006 0.0177
BWBB003 BWHE009 0.0000
BWBB003 BWHE027 0.0292
BWBB003 BWHE038 0.0289
BWBB003 BWHE044 0.0412
BWBB003 BWHE077 0.0294
BWBB003 BWJU015 0.0317
BWBB003 BWKA012 0.0342
BWBB003 BWKA015 0.0000
BWBB003 BWKB039 0.0000
BWBB003 BWKB042 0.0154
BWBB003 BWKB045 0.0137
BWBB003 BWKG002 0.0212
BWBB003 BWKG010 0.0000
BWBB003 BWKG014 0.0029
BWBB003 BWKG021 0.0207
BWBB003 BWKG026 0.0250
BWBB003 BWKG029 0.0110
BWBB003 BWKG036 0.0087
BWBB003 BWKK057 0.0000
BWBB003 BWKK058 0.0000
BWBB003 BWKK076 0.0000
BWBB003 BWKN006 0.0240
BWBB003 BWKX033 0.0369
BWBB003 BWKX035 0.0221
BWBB003 BWNA023 0.0000
BWBB003 BWNA026 0.0000
BWBB003 BWNA031 0.0000
BWBB003 BWTS006 0.0246
BWBB003 BWTS010 0.0158
BWBB003 BWTS020 0.0347
BWBB003 BWTS021 0.0354
BWBB003 BWTS029 0.0299
BWBB003 BWTX002 0.0238
BWBB003 BWXO026 0.0000
BWBB003 BWXO031 0.0000
BWBB003 BWXO048 0.0295
BWBB003 BWXO056 0.0070
BWBB003 TZBG067 0.0000
BWBB003 TZBG069 0.0000
BWBB003 TZBG070 0.0000
BWBB003 TZBG071 0.0000
BWBB003 TZBG072 0.0000
BWBB003 TZBG073 0.0000
BWBB003 TZBG074 0.0000
BWBB003 TZBG076 0.0000
BWBB003 TZBG077 0.0000
BWBB003 TZBG079 0.0000
BWBB003 TZBG080 0.0000
BWBB003 TZHZ336 0.0000
BWBB003 TZHZ337 0.0000
BWBB003 TZHZ338 0.0000
BWBB003 TZHZ339 0.0000
BWBB003 TZHZ340 0.0000
BWBB003 TZHZ343 0.0000
BWBB003 TZHZ344 0.0000
BWBB003 TZHZ346 0.0000
BWBB003 TZHZ447 0.0000
BWBB003 TZHZ452 0.0076
BWBB003 TZHZ453 0.0000
BWBB003 TZHZ457 0.0000
BWBB003 TZHZ463 0.0000
BWBB003 TZHZ469 0.0000
BWBB003 TZHZ472 0.0000
BWBB003 TZHZ474 0.0000
BWBB003 TZHZ488 0.0192
BWBB003 TZHZ491 0.0000
BWBB003 TZHZ492 0.0000
BWBB003 TZHZ495 0.0000
BWBB003 TZHZ559 0.0119
BWBB003 TZHZ586 0.0000
BWBB003 TZMS164 0.0000
BWBB003 TZMS177 0.0000
BWBB003 TZMS178 0.0000
BWBB003 TZMS182 0.0000
BWBB003 TZMS183 0.0000
BWBB003 TZMS190 0.0000
BWBB003 TZMS192 0.0000
BWBB003 TZMS195 0.0000
BWBB003 TZMS196 0.0000
BWBB003 TZMS197 0.0000
BWBB003 TZMS198 0.0000
BWBB003 TZMS199 0.0000
BWBB003 TZSW140 0.0000
BWBB003 TZSW142 0.0000
BWBB003 TZSW145 0.0000
BWBB003 TZSW151 0.0000
BWBB003 TZSW155 0.0000
BWBB003 TZSW163 0.0000
BWBB003 TZSW171 0.0000
BWBB003 TZSW204 0.0000
BWBB003 TZSW205 0.0000
BWBB003 TZSW208 0.0000
BWBB003 TZSW216 0.0000
BWBB006 BWHE002 0.0000
BWBB006 BWHE006 0.0000
BWBB006 BWHE009 0.0000
BWBB006 BWHE027 0.0000
BWBB006 BWHE038 0.0000
BWBB006 BWHE044 0.0206
BWBB006 BWHE077 0.0000
BWBB006 BWJU015 0.0171
BWBB006 BWKA012 0.0250
BWBB006 BWKA015 0.0000
BWBB006 BWKB039 0.0000
BWBB006 BWKB042 0.0168
BWBB006 BWKB045 0.0158
BWBB006 BWKG002 0.0179
BWBB006 BWKG010 0.0000
BWBB006 BWKG014 0.0195
BWBB006 BWKG021 0.0256
BWBB006 BWKG026 0.0213
BWBB006 BWKG029 0.0155
BWBB006 BWKG036 0.0143
BWBB006 BWKK057 0.0000
BWBB006 BWKK058 0.0000
BWBB006 BWKK076 0.0000
BWBB006 BWKN006 0.0246
BWBB006 BWKX033 0.0329
BWBB006 BWKX035 0.0216
BWBB006 BWNA023 0.0000
BWBB006 BWNA026 0.0000
BWBB006 BWNA031 0.0000
BWBB006 BWTS006 0.0352
BWBB006 BWTS010 0.0323
BWBB006 BWTS020 0.2596
BWBB006 BWTS021 0.0500
BWBB006 BWTS029 0.0325
BWBB006 BWTX002 0.0212
BWBB006 BWXO026 0.0000
BWBB006 BWXO031 0.0000
BWBB006 BWXO048 0.0280
BWBB006 BWXO056 0.0000
BWBB006 TZBG067 0.0000
BWBB006 TZBG069 0.0000
BWBB006 TZBG070 0.0000
BWBB006 TZBG071 0.0000
BWBB006 TZBG072 0.0000
BWBB006 TZBG073 0.0000
BWBB006 TZBG074 0.0000
BWBB006 TZBG076 0.0000
BWBB006 TZBG077 0.0000
BWBB006 TZBG079 0.0000
BWBB006 TZBG080 0.0000
BWBB006 TZHZ336 0.0000
BWBB006 TZHZ337 0.0000
BWBB006 TZHZ338 0.0000
BWBB006 TZHZ339 0.0000
BWBB006 TZHZ340 0.0000
BWBB006 TZHZ343 0.0000
BWBB006 TZHZ344 0.0000
BWBB006 TZHZ346 0.0000
BWBB006 TZHZ447 0.0000
BWBB006 TZHZ452 0.0000
BWBB006 TZHZ453 0.0000
BWBB006 TZHZ457 0.0000
BWBB006 TZHZ463 0.0000
BWBB006 TZHZ469 0.0000
BWBB006 TZHZ472 0.0000
BWBB006 TZHZ474 0.0000
BWBB006 TZHZ488 0.0000
BWBB006 TZHZ491 0.0000
BWBB006 TZHZ492 0.0000
BWBB006 TZHZ495 0.0000
BWBB006 TZHZ559 0.0000
BWBB006 TZHZ586 0.0000
BWBB006 TZMS164 0.0000
BWBB006 TZMS177 0.0000
BWBB006 TZMS178 0.0000
BWBB006 TZMS182 0.0000
BWBB006 TZMS183 0.0000
BWBB006 TZMS190 0.0000
BWBB006 TZMS192 0.0000
BWBB006 TZMS195 0.0000
BWBB006 TZMS196 0.0000
BWBB006 TZMS197 0.0000
BWBB006 TZMS198 0.0000
BWBB006 TZMS199 0.0000
BWBB006 TZSW140 0.0000
BWBB006 TZSW142 0.0000
BWBB006 TZSW145 0.0000
BWBB006 TZSW151 0.0000
BWBB006 TZSW155 0.0000
BWBB006 TZSW163 0.0000
BWBB006 TZSW171 0.0000
BWBB006 TZSW204 0.0000
BWBB006 TZSW205 0.0000
BWBB006 TZSW208 0.0000
BWBB006 TZSW216 0.0000
BWHE002 BWHE006 0.0223
BWHE002 BWHE009 0.0000
BWHE002 BWHE027 0.0384
BWHE002 BWHE038 0.0401
BWHE002 BWHE044 0.0158
BWHE002 BWHE077 0.0634
BWHE002 BWJU015 0.0000
BWHE002 BWKA012 0.0000
BWHE002 BWKA015 0.0000
BWHE002 BWKB039 0.0000
BWHE002 BWKB042 0.0000
BWHE002 BWKB045 0.0000
BWHE002 BWKG002 0.0000
BWHE002 BWKG010 0.0000
BWHE002 BWKG014 0.0000
BWHE002 BWKG021 0.0000
BWHE002 BWKG026 0.0052
BWHE002 BWKG029 0.0000
BWHE002 BWKG036 0.0000
BWHE002 BWKK057 0.0000
BWHE002 BWKK058 0.0000
BWHE002 BWKK076 0.0000
BWHE002 BWKN006 0.0000
BWHE002 BWKX033 0.0000
BWHE002 BWKX035 0.0000
BWHE002 BWNA023 0.0000
BWHE002 BWNA026 0.0000
BWHE002 BWNA031 0.0000
BWHE002 BWTS006 0.0000
BWHE002 BWTS010 0.0000
BWHE002 BWTS020 0.0000
BWHE002 BWTS021 0.0000
BWHE002 BWTS029 0.0000
BWHE002 BWTX002 0.0000
BWHE002 BWXO026 0.0000
BWHE002 BWXO031 0.0000
BWHE002 BWXO048 0.0000
BWHE002 BWXO056 0.0000
BWHE002 TZBG067 0.0000
BWHE002 TZBG069 0.0000
BWHE002 TZBG070 0.0000
BWHE002 TZBG071 0.0000
BWHE002 TZBG072 0.0000
BWHE002 TZBG073 0.0000
BWHE002 TZBG074 0.0000
BWHE002 TZBG076 0.0000
BWHE002 TZBG077 0.0000
BWHE002 TZBG079 0.0000
BWHE002 TZBG080 0.0000
BWHE002 TZHZ336 0.0000
BWHE002 TZHZ337 0.0000
BWHE002 TZHZ338 0.0000
BWHE002 TZHZ339 0.0000
BWHE002 TZHZ340 0.0000
BWHE002 TZHZ343 0.0000
BWHE002 TZHZ344 0.0000
BWHE002 TZHZ346 0.0000
BWHE002 TZHZ447 0.0000
BWHE002 TZHZ452 0.0000
BWHE002 TZHZ453 0.0000
BWHE002 TZHZ457 0.0000
BWHE002 TZHZ463 0.0000
BWHE002 TZHZ469 0.0000
BWHE002 TZHZ472 0.0000
BWHE002 TZHZ474 0.0000
BWHE002 TZHZ488 0.0000
BWHE002 TZHZ491 0.0000
BWHE002 TZHZ492 0.0000
BWHE002 TZHZ495 0.0000
BWHE002 TZHZ559 0.0000
BWHE002 TZHZ586 0.0000
BWHE002 TZMS164 0.0000
BWHE002 TZMS177 0.0000
BWHE002 TZMS178 0.0000
BWHE002 TZMS182 0.0000
BWHE002 TZMS183 0.0000
BWHE002 TZMS190 0.0000
BWHE002 TZMS192 0.0000
BWHE002 TZMS195 0.0000
BWHE002 TZMS196 0.0000
BWHE002 TZMS197 0.0000
BWHE002 TZMS198 0.0000
BWHE002 TZMS199 0.0000
BWHE002 TZSW140 0.0000
BWHE002 TZSW142 0.0000
BWHE002 TZSW145 0.0000
BWHE002 TZSW151 0.0000
BWHE002 TZSW155 0.0000
BWHE002 TZSW163 0.0000
BWHE002 TZSW171 0.0000
BWHE002 TZSW204 0.0000
BWHE002 TZSW205 0.0000
BWHE002 TZSW208 0.0000
BWHE002 TZSW216 0.0000
BWHE006 BWHE009 0.2033
BWHE006 BWHE027 0.0329
BWHE006 BWHE038 0.0502
BWHE006 BWHE044 0.0000
BWHE006 BWHE077 0.0226
BWHE006 BWJU015 0.0000
BWHE006 BWKA012 0.0000
BWHE006 BWKA015 0.0000
BWHE006 BWKB039 0.0000
BWHE006 BWKB042 0.0000
BWHE006 BWKB045 0.0000
BWHE006 BWKG002 0.0000
BWHE006 BWKG010 0.0000
BWHE006 BWKG014 0.0000
BWHE006 BWKG021 0.0000
BWHE006 BWKG026 0.0000
BWHE006 BWKG029 0.0000
BWHE006 BWKG036 0.0000
BWHE006 BWKK057 0.0000
BWHE006 BWKK058 0.0000
BWHE006 BWKK076 0.0000
BWHE006 BWKN006 0.0000
BWHE006 BWKX033 0.0000
BWHE006 BWKX035 0.0000
BWHE006 BWNA023 0.0000
BWHE006 BWNA026 0.0000
BWHE006 BWNA031 0.0000
BWHE006 BWTS006 0.0000
BWHE006 BWTS010 0.0000
BWHE006 BWTS020 0.0000
BWHE006 BWTS021 0.0000
BWHE006 BWTS029 0.0000
BWHE006 BWTX002 0.0000
BWHE006 BWXO026 0.0000
BWHE006 BWXO031 0.0000
BWHE006 BWXO048 0.0000
BWHE006 BWXO056 0.0000
BWHE006 TZBG067 0.0000
BWHE006 TZBG069 0.0000
BWHE006 TZBG070 0.0000
BWHE006 TZBG071 0.0000
BWHE006 TZBG072 0.0000
BWHE006 TZBG073 0.0000
BWHE006 TZBG074 0.0000
BWHE006 TZBG076 0.0000
BWHE006 TZBG077 0.0000
BWHE006 TZBG079 0.0000
BWHE006 TZBG080 0.0000
BWHE006 TZHZ336 0.0000
BWHE006 TZHZ337 0.0000
BWHE006 TZHZ338 0.0000
BWHE006 TZHZ339 0.0000
BWHE006 TZHZ340 0.0000
BWHE006 TZHZ343 0.0000
BWHE006 TZHZ344 0.0000
BWHE006 TZHZ346 0.0000
BWHE006 TZHZ447 0.0000
BWHE006 TZHZ452 0.0000
BWHE006 TZHZ453 0.0000
BWHE006 TZHZ457 0.0000
BWHE006 TZHZ463 0.0000
BWHE006 TZHZ469 0.0000
BWHE006 TZHZ472 0.0000
BWHE006 TZHZ474 0.0000
BWHE006 TZHZ488 0.0000
BWHE006 TZHZ491 0.0000
BWHE006 TZHZ492 0.0000
BWHE006 TZHZ495 0.0000
BWHE006 TZHZ559 0.0000
BWHE006 TZHZ586 0.0000
BWHE006 TZMS164 0.0000
BWHE006 TZMS177 0.0000
BWHE006 TZMS178 0.0000
BWHE006 TZMS182 0.0000
BWHE006 TZMS183 0.0000
BWHE006 TZMS190 0.0000
BWHE006 TZMS192 0.0000
BWHE006 TZMS195 0.0000
BWHE006 TZMS196 0.0000
BWHE006 TZMS197 0.0000
BWHE006 TZMS198 0.0000
BWHE006 TZMS199 0.0000
BWHE006 TZSW140 0.0000
BWHE006 TZSW142 0.0000
BWHE006 TZSW145 0.0000
BWHE006 TZSW151 0.0000
BWHE006 TZSW155 0.0000
BWHE006 TZSW163 0.0000
BWHE006 TZSW171 0.0000
BWHE006 TZSW204 0.0000
BWHE006 TZSW205 0.0000
BWHE006 TZSW208 0.0000
BWHE006 TZSW216 0.0000
BWHE009 BWHE027 0.0309
BWHE009 BWHE038 0.0000
BWHE009 BWHE044 0.0000
BWHE009 BWHE077 0.0000
BWHE009 BWJU015 0.0000
BWHE009 BWKA012 0.0000
BWHE009 BWKA015 0.0000
BWHE009 BWKB039 0.0000
BWHE009 BWKB042 0.0000
BWHE009 BWKB045 0.0000
BWHE009 BWKG002 0.0000
BWHE009 BWKG010 0.0000
BWHE009 BWKG014 0.0000
BWHE009 BWKG021 0.0000
BWHE009 BWKG026 0.0000
BWHE009 BWKG029 0.0000
BWHE009 BWKG036 0.0000
BWHE009 BWKK057 0.0000
BWHE009 BWKK058 0.0000
BWHE009 BWKK076 0.0000
BWHE009 BWKN006 0.0000
BWHE009 BWKX033 0.0000
BWHE009 BWKX035 0.0000
BWHE009 BWNA023 0.0000
BWHE009 BWNA026 0.0000
BWHE009 BWNA031 0.0000
BWHE009 BWTS006 0.0000
BWHE009 BWTS010 0.0000
BWHE009 BWTS020 0.0000
BWHE009 BWTS021 0.0000
BWHE009 BWTS029 0.0000
BWHE009 BWTX002 0.0000
BWHE009 BWXO026 0.0000
BWHE009 BWXO031 0.0000
BWHE009 BWXO048 0.0000
BWHE009 BWXO056 0.0000
BWHE009 TZBG067 0.0000
BWHE009 TZBG069 0.0000
BWHE009 TZBG070 0.0000
BWHE009 TZBG071 0.0000
BWHE009 TZBG072 0.0000
BWHE009 TZBG073 0.0000
BWHE009 TZBG074 0.0000
BWHE009 TZBG076 0.0000
BWHE009 TZBG077 0.0000
BWHE009 TZBG079 0.0000
BWHE009 TZBG080 0.0000
BWHE009 TZHZ336 0.0000
BWHE009 TZHZ337 0.0000
BWHE009 TZHZ338 0.0000
BWHE009 TZHZ339 0.0000
BWHE009 TZHZ340 0.0000
BWHE009 TZHZ343 0.0000
BWHE009 TZHZ344 0.0000
BWHE009 TZHZ346 0.0000
BWHE009 TZHZ447 0.0000
BWHE009 TZHZ452 0.0000
BWHE009 TZHZ453 0.0000
BWHE009 TZHZ457 0.0000
BWHE009 TZHZ463 0.0000
BWHE009 TZHZ469 0.0000
BWHE009 TZHZ472 0.0000
BWHE009 TZHZ474 0.0000
BWHE009 TZHZ488 0.0000
BWHE009 TZHZ491 0.0000
BWHE009 TZHZ492 0.0000
BWHE009 TZHZ495 0.0000
BWHE009 TZHZ559 0.0000
BWHE009 TZHZ586 0.0000
BWHE009 TZMS164 0.0000
BWHE009 TZMS177 0.0000
BWHE009 TZMS178 0.0000
BWHE009 TZMS182 0.0000
BWHE009 TZMS183 0.0000
BWHE009 TZMS190 0.0000
BWHE009 TZMS192 0.0000
BWHE009 TZMS195 0.0000
BWHE009 TZMS196 0.0000
BWHE009 TZMS197 0.0000
BWHE009 TZMS198 0.0000
BWHE009 TZMS199 0.0000
BWHE009 TZSW140 0.0000
BWHE009 TZSW142 0.0000
BWHE009 TZSW145 0.0000
BWHE009 TZSW151 0.0000
BWHE009 TZSW155 0.0000
BWHE009 TZSW163 0.0000
BWHE009 TZSW171 0.0000
BWHE009 TZSW204 0.0000
BWHE009 TZSW205 0.0000
BWHE009 TZSW208 0.0000
BWHE009 TZSW216 0.0000
BWHE027 BWHE038 0.0552
BWHE027 BWHE044 0.0156
BWHE027 BWHE077 0.0535
BWHE027 BWJU015 0.0000
BWHE027 BWKA012 0.0000
BWHE027 BWKA015 0.0000
BWHE027 BWKB039 0.0000
BWHE027 BWKB042 0.0000
BWHE027 BWKB045 0.0000
BWHE027 BWKG002 0.0000
BWHE027 BWKG010 0.0000
BWHE027 BWKG014 0.0000
BWHE027 BWKG021 0.0000
BWHE027 BWKG026 0.0101
BWHE027 BWKG029 0.0000
BWHE027 BWKG036 0.0000
BWHE027 BWKK057 0.0000
BWHE027 BWKK058 0.0000
BWHE027 BWKK076 0.0000
BWHE027 BWKN006 0.0000
BWHE027 BWKX033 0.0000
BWHE027 BWKX035 0.0000
BWHE027 BWNA023 0.0000
BWHE027 BWNA026 0.0000
BWHE027 BWNA031 0.0000
BWHE027 BWTS006 0.0000
BWHE027 BWTS010 0.0000
BWHE027 BWTS020 0.0000
BWHE027 BWTS021 0.0000
BWHE027 BWTS029 0.0000
BWHE027 BWTX002 0.0000
BWHE027 BWXO026 0.0000
BWHE027 BWXO031 0.0000
BWHE027 BWXO048 0.0000
BWHE027 BWXO056 0.0000
BWHE027 TZBG067 0.0000
BWHE027 TZBG069 0.0000
BWHE027 TZBG070 0.0000
BWHE027 TZBG071 0.0000
BWHE027 TZBG072 0.0000
BWHE027 TZBG073 0.0000
BWHE027 TZBG074 0.0000
BWHE027 TZBG076 0.0000
BWHE027 TZBG077 0.0000
BWHE027 TZBG079 0.0000
BWHE027 TZBG080 0.0000
BWHE027 TZHZ336 0.0000
BWHE027 TZHZ337 0.0000
BWHE027 TZHZ338 0.0000
BWHE027 TZHZ339 0.0000
BWHE027 TZHZ340 0.0000
BWHE027 TZHZ343 0.0000
BWHE027 TZHZ344 0.0000
BWHE027 TZHZ346 0.0000
BWHE027 TZHZ447 0.0000
BWHE027 TZHZ452 0.0000
BWHE027 TZHZ453 0.0000
BWHE027 TZHZ457 0.0000
BWHE027 TZHZ463 0.0000
BWHE027 TZHZ469 0.0000
BWHE027 TZHZ472 0.0000
BWHE027 TZHZ474 0.0000
BWHE027 TZHZ488 0.0000
BWHE027 TZHZ491 0.0000
BWHE027 TZHZ492 0.0000
BWHE027 TZHZ495 0.0000
BWHE027 TZHZ559 0.0000
BWHE027 TZHZ586 0.0000
BWHE027 TZMS164 0.0000
BWHE027 TZMS177 0.0000
BWHE027 TZMS178 0.0000
BWHE027 TZMS182 0.0000
BWHE027 TZMS183 0.0000
BWHE027 TZMS190 0.0000
BWHE027 TZMS192 0.0000
BWHE027 TZMS195 0.0000
BWHE027 TZMS196 0.0000
BWHE027 TZMS197 0.0000
BWHE027 TZMS198 0.0000
BWHE027 TZMS199 0.0000
BWHE027 TZSW140 0.0000
BWHE027 TZSW142 0.0000
BWHE027 TZSW145 0.0000
BWHE027 TZSW151 0.0000
BWHE027 TZSW155 0.0000
BWHE027 TZSW163 0.0000
BWHE027 TZSW171 0.0000
BWHE027 TZSW204 0.0000
BWHE027 TZSW205 0.0000
BWHE027 TZSW208 0.0000
BWHE027 TZSW216 0.0000
BWHE038 BWHE044 0.0145
BWHE038 BWHE077 0.0433
BWHE038 BWJU015 0.0000
BWHE038 BWKA012 0.0000
BWHE038 BWKA015 0.0000
BWHE038 BWKB039 0.0000
BWHE038 BWKB042 0.0000
BWHE038 BWKB045 0.0000
BWHE038 BWKG002 0.0000
BWHE038 BWKG010 0.0000
BWHE038 BWKG014 0.0000
BWHE038 BWKG021 0.0000
BWHE038 BWKG026 0.0143
BWHE038 BWKG029 0.0000
BWHE038 BWKG036 0.0000
BWHE038 BWKK057 0.0000
BWHE038 BWKK058 0.0000
BWHE038 BWKK076 0.0000
BWHE038 BWKN006 0.0000
BWHE038 BWKX033 0.0000
BWHE038 BWKX035 0.0000
BWHE038 BWNA023 0.0000
BWHE038 BWNA026 0.0000
BWHE038 BWNA031 0.0000
BWHE038 BWTS006 0.0000
BWHE038 BWTS010 0.0000
BWHE038 BWTS020 0.0000
BWHE038 BWTS021 0.0000
BWHE038 BWTS029 0.0000
BWHE038 BWTX002 0.0000
BWHE038 BWXO026 0.0000
BWHE038 BWXO031 0.0000
BWHE038 BWXO048 0.0000
BWHE038 BWXO056 0.0000
BWHE038 TZBG067 0.0000
BWHE038 TZBG069 0.0000
BWHE038 TZBG070 0.0000
BWHE038 TZBG071 0.0000
BWHE038 TZBG072 0.0000
BWHE038 TZBG073 0.0000
BWHE038 TZBG074 0.0000
BWHE038 TZBG076 0.0000
BWHE038 TZBG077 0.0000
BWHE038 TZBG079 0.0000
BWHE038 TZBG080 0.0000
BWHE038 TZHZ336 0.0000
BWHE038 TZHZ337 0.0000
BWHE038 TZHZ338 0.0000
BWHE038 TZHZ339 0.0000
BWHE038 TZHZ340 0.0000
BWHE038 TZHZ343 0.0000
BWHE038 TZHZ344 0.0000
BWHE038 TZHZ346 0.0000
BWHE038 TZHZ447 0.0000
BWHE038 TZHZ452 0.0000
BWHE038 TZHZ453 0.0000
BWHE038 TZHZ457 0.0000
BWHE038 TZHZ463 0.0000
BWHE038 TZHZ469 0.0000
BWHE038 TZHZ472 0.0000
BWHE038 TZHZ474 0.0000
BWHE038 TZHZ488 0.0000
BWHE038 TZHZ491 0.0000
BWHE038 TZHZ492 0.0000
BWHE038 TZHZ495 0.0000
BWHE038 TZHZ559 0.0000
BWHE038 TZHZ586 0.0000
BWHE038 TZMS164 0.0000
BWHE038 TZMS177 0.0000
BWHE038 TZMS178 0.0000
BWHE038 TZMS182 0.0000
BWHE038 TZMS183 0.0000
BWHE038 TZMS190 0.0000
BWHE038 TZMS192 0.0000
BWHE038 TZMS195 0.0000
BWHE038 TZMS196 0.0000
BWHE038 TZMS197 0.0000
BWHE038 TZMS198 0.0000
BWHE038 TZMS199 0.0000
BWHE038 TZSW140 0.0000
BWHE038 TZSW142 0.0000
BWHE038 TZSW145 0.0000
BWHE038 TZSW151 0.0000
BWHE038 TZSW155 0.0000
BWHE038 TZSW163 0.0000
BWHE038 TZSW171 0.0000
BWHE038 TZSW204 0.0000
BWHE038 TZSW205 0.0000
BWHE038 TZSW208 0.0000
BWHE038 TZSW216 0.0000
BWHE044 BWHE077 0.0311
BWHE044 BWJU015 0.0244
BWHE044 BWKA012 0.0299
BWHE044 BWKA015 0.0000
BWHE044 BWKB039 0.0000
BWHE044 BWKB042 0.0115
BWHE044 BWKB045 0.0000
BWHE044 BWKG002 0.0134
BWHE044 BWKG010 0.0000
BWHE044 BWKG014 0.0000
BWHE044 BWKG021 0.0139
BWHE044 BWKG026 0.0196
BWHE044 BWKG029 0.0188
BWHE044 BWKG036 0.0000
BWHE044 BWKK057 0.0000
BWHE044 BWKK058 0.0000
BWHE044 BWKK076 0.0000
BWHE044 BWKN006 0.0165
BWHE044 BWKX033 0.0315
BWHE044 BWKX035 0.0146
BWHE044 BWNA023 0.0000
BWHE044 BWNA026 0.0000
BWHE044 BWNA031 0.0000
BWHE044 BWTS006 0.0143
BWHE044 BWTS010 0.0098
BWHE044 BWTS020 0.0082
BWHE044 BWTS021 0.0239
BWHE044 BWTS029 0.0120
BWHE044 BWTX002 0.0145
BWHE044 BWXO026 0.0000
BWHE044 BWXO031 0.0000
BWHE044 BWXO048 0.0109
BWHE044 BWXO056 0.0000
BWHE044 TZBG067 0.0000
BWHE044 TZBG069 0.0000
BWHE044 TZBG070 0.0000
BWHE044 TZBG071 0.0000
BWHE044 TZBG072 0.0000
BWHE044 TZBG073 0.0000
BWHE044 TZBG074 0.0000
BWHE044 TZBG076 0.0000
BWHE044 TZBG077 0.0000
BWHE044 TZBG079 0.0000
BWHE044 TZBG080 0.0000
BWHE044 TZHZ336 0.0000
BWHE044 TZHZ337 0.0000
BWHE044 TZHZ338 0.0000
BWHE044 TZHZ339 0.0000
BWHE044 TZHZ340 0.0078
BWHE044 TZHZ343 0.0000
BWHE044 TZHZ344 0.0000
BWHE044 TZHZ346 0.0000
BWHE044 TZHZ447 0.0000
BWHE044 TZHZ452 0.0091
BWHE044 TZHZ453 0.0000
BWHE044 TZHZ457 0.0000
BWHE044 TZHZ463 0.0000
BWHE044 TZHZ469 0.0000
BWHE044 TZHZ472 0.0000
BWHE044 TZHZ474 0.0000
BWHE044 TZHZ488 0.0125
BWHE044 TZHZ491 0.0000
BWHE044 TZHZ492 0.0000
BWHE044 TZHZ495 0.0000
BWHE044 TZHZ559 0.0126
BWHE044 TZHZ586 0.0000
BWHE044 TZMS164 0.0000
BWHE044 TZMS177 0.0000
BWHE044 TZMS178 0.0000
BWHE044 TZMS182 0.0000
BWHE044 TZMS183 0.0000
BWHE044 TZMS190 0.0000
BWHE044 TZMS192 0.0000
BWHE044 TZMS195 0.0000
BWHE044 TZMS196 0.0000
BWHE044 TZMS197 0.0000
BWHE044 TZMS198 0.0119
BWHE044 TZMS199 0.0000
BWHE044 TZSW140 0.0000
BWHE044 TZSW142 0.0000
BWHE044 TZSW145 0.0000
BWHE044 TZSW151 0.0000
BWHE044 TZSW155 0.0000
BWHE044 TZSW163 0.0000
BWHE044 TZSW171 0.0000
BWHE044 TZSW204 0.0000
BWHE044 TZSW205 0.0000
BWHE044 TZSW208 0.0000
BWHE044 TZSW216 0.0000
BWHE077 BWJU015 0.0000
BWHE077 BWKA012 0.0000
BWHE077 BWKA015 0.0000
BWHE077 BWKB039 0.0000
BWHE077 BWKB042 0.0000
BWHE077 BWKB045 0.0000
BWHE077 BWKG002 0.0000
BWHE077 BWKG010 0.0000
BWHE077 BWKG014 0.0000
BWHE077 BWKG021 0.0000
BWHE077 BWKG026 0.0097
BWHE077 BWKG029 0.0000
BWHE077 BWKG036 0.0000
BWHE077 BWKK057 0.0000
BWHE077 BWKK058 0.0000
BWHE077 BWKK076 0.0000
BWHE077 BWKN006 0.0000
BWHE077 BWKX033 0.0000
BWHE077 BWKX035 0.0000
BWHE077 BWNA023 0.0000
BWHE077 BWNA026 0.0000
BWHE077 BWNA031 0.0000
BWHE077 BWTS006 0.0000
BWHE077 BWTS010 0.0000
BWHE077 BWTS020 0.0000
BWHE077 BWTS021 0.0000
BWHE077 BWTS029 0.0000
BWHE077 BWTX002 0.0000
BWHE077 BWXO026 0.0000
BWHE077 BWXO031 0.0000
BWHE077 BWXO048 0.0000
BWHE077 BWXO056 0.0000
BWHE077 TZBG067 0.0000
BWHE077 TZBG069 0.0000
BWHE077 TZBG070 0.0000
BWHE077 TZBG071 0.0000
BWHE077 TZBG072 0.0000
BWHE077 TZBG073 0.0000
BWHE077 TZBG074 0.0000
BWHE077 TZBG076 0.0000
BWHE077 TZBG077 0.0000
BWHE077 TZBG079 0.0000
BWHE077 TZBG080 0.0000
BWHE077 TZHZ336 0.0000
BWHE077 TZHZ337 0.0000
BWHE077 TZHZ338 0.0000
BWHE077 TZHZ339 0.0000
BWHE077 TZHZ340 0.0000
BWHE077 TZHZ343 0.0000
BWHE077 TZHZ344 0.0000
BWHE077 TZHZ346 0.0000
BWHE077 TZHZ447 0.0000
BWHE077 TZHZ452 0.0000
BWHE077 TZHZ453 0.0000
BWHE077 TZHZ457 0.0000
BWHE077 TZHZ463 0.0000
BWHE077 TZHZ469 0.0000
BWHE077 TZHZ472 0.0000
BWHE077 TZHZ474 0.0000
BWHE077 TZHZ488 0.0000
BWHE077 TZHZ491 0.0000
BWHE077 TZHZ492 0.0000
BWHE077 TZHZ495 0.0000
BWHE077 TZHZ559 0.0000
BWHE077 TZHZ586 0.0000
BWHE077 TZMS164 0.0000
BWHE077 TZMS177 0.0000
BWHE077 TZMS178 0.0000
BWHE077 TZMS182 0.0000
BWHE077 TZMS183 0.0000
BWHE077 TZMS190 0.0000
BWHE077 TZMS192 0.0000
BWHE077 TZMS195 0.0000
BWHE077 TZMS196 0.0000
BWHE077 TZMS197 0.0000
BWHE077 TZMS198 0.0000
BWHE077 TZMS199 0.0000
BWHE077 TZSW140 0.0000
BWHE077 TZSW142 0.0000
BWHE077 TZSW145 0.0000
BWHE077 TZSW151 0.0000
BWHE077 TZSW155 0.0000
BWHE077 TZSW163 0.0000
BWHE077 TZSW171 0.0000
BWHE077 TZSW204 0.0000
BWHE077 TZSW205 0.0000
BWHE077 TZSW208 0.0000
BWHE077 TZSW216 0.0000
BWJU015 BWKA012 0.0721
BWJU015 BWKA015 0.0411
BWJU015 BWKB039 0.0441
BWJU015 BWKB042 0.0686
BWJU015 BWKB045 0.0687
BWJU015 BWKG002 0.0294
BWJU015 BWKG010 0.0000
BWJU015 BWKG014 0.0091
BWJU015 BWKG021 0.0244
BWJU015 BWKG026 0.0131
BWJU015 BWKG029 0.0104
BWJU015 BWKG036 0.0153
BWJU015 BWKK057 0.0496
BWJU015 BWKK058 0.0562
BWJU015 BWKK076 0.0749
BWJU015 BWKN006 0.0210
BWJU015 BWKX033 0.0705
BWJU015 BWKX035 0.0649
BWJU015 BWNA023 0.0595
BWJU015 BWNA026 0.0363
BWJU015 BWNA031 0.0547
BWJU015 BWTS006 0.0250
BWJU015 BWTS010 0.0287
BWJU015 BWTS020 0.0256
BWJU015 BWTS021 0.0240
BWJU015 BWTS029 0.0359
BWJU015 BWTX002 0.0232
BWJU015 BWXO026 0.0461
BWJU015 BWXO031 0.0432
BWJU015 BWXO048 0.0759
BWJU015 BWXO056 0.0792
BWJU015 TZBG067 0.0000
BWJU015 TZBG069 0.0000
BWJU015 TZBG070 0.0000
BWJU015 TZBG071 0.0000
BWJU015 TZBG072 0.0000
BWJU015 TZBG073 0.0000
BWJU015 TZBG074 0.0000
BWJU015 TZBG076 0.0000
BWJU015 TZBG077 0.0000
BWJU015 TZBG079 0.0000
BWJU015 TZBG080 0.0000
BWJU015 TZHZ336 0.0000
BWJU015 TZHZ337 0.0000
BWJU015 TZHZ338 0.0000
BWJU015 TZHZ339 0.0000
BWJU015 TZHZ340 0.0000
BWJU015 TZHZ343 0.0000
BWJU015 TZHZ344 0.0000
BWJU015 TZHZ346 0.0000
BWJU015 TZHZ447 0.0000
BWJU015 TZHZ452 0.0000
BWJU015 TZHZ453 0.0000
BWJU015 TZHZ457 0.0000
BWJU015 TZHZ463 0.0000
BWJU015 TZHZ469 0.0000
BWJU015 TZHZ472 0.0000
BWJU015 TZHZ474 0.0000
BWJU015 TZHZ488 0.0000
BWJU015 TZHZ491 0.0000
BWJU015 TZHZ492 0.0000
BWJU015 TZHZ495 0.0000
BWJU015 TZHZ559 0.0000
BWJU015 TZHZ586 0.0000
BWJU015 TZMS164 0.0000
BWJU015 TZMS177 0.0000
BWJU015 TZMS178 0.0000
BWJU015 TZMS182 0.0000
BWJU015 TZMS183 0.0000
BWJU015 TZMS190 0.0000
BWJU015 TZMS192 0.0000
BWJU015 TZMS195 0.0000
BWJU015 TZMS196 0.0000
BWJU015 TZMS197 0.0000
BWJU015 TZMS198 0.0000
BWJU015 TZMS199 0.0000
BWJU015 TZSW140 0.0000
BWJU015 TZSW142 0.0000
BWJU015 TZSW145 0.0000
BWJU015 TZSW151 0.0000
BWJU015 TZSW155 0.0000
BWJU015 TZSW163 0.0000
BWJU015 TZSW171 0.0000
BWJU015 TZSW204 0.0000
BWJU015 TZSW205 0.0000
BWJU015 TZSW208 0.0000
BWJU015 TZSW216 0.0000
BWKA012 BWKA015 0.0598
BWKA012 BWKB039 0.0442
BWKA012 BWKB042 0.0634
BWKA012 BWKB045 0.0536
BWKA012 BWKG002 0.0207
BWKA012 BWKG010 0.0000
BWKA012 BWKG014 0.0027
BWKA012 BWKG021 0.0224
BWKA012 BWKG026 0.0294
BWKA012 BWKG029 0.0137
BWKA012 BWKG036 0.0108
BWKA012 BWKK057 0.0444
BWKA012 BWKK058 0.0484
BWKA012 BWKK076 0.0843
BWKA012 BWKN006 0.0137
BWKA012 BWKX033 0.0672
BWKA012 BWKX035 0.0634
BWKA012 BWNA023 0.0547
BWKA012 BWNA026 0.0356
BWKA012 BWNA031 0.0461
BWKA012 BWTS006 0.0293
BWKA012 BWTS010 0.0172
BWKA012 BWTS020 0.0346
BWKA012 BWTS021 0.0202
BWKA012 BWTS029 0.0231
BWKA012 BWTX002 0.0246
BWKA012 BWXO026 0.0315
BWKA012 BWXO031 0.0314
BWKA012 BWXO048 0.0948
BWKA012 BWXO056 0.0768
BWKA012 TZBG067 0.0000
BWKA012 TZBG069 0.0000
BWKA012 TZBG070 0.0000
BWKA012 TZBG071 0.0000
BWKA012 TZBG072 0.0000
BWKA012 TZBG073 0.0000
BWKA012 TZBG074 0.0000
BWKA012 TZBG076 0.0000
BWKA012 TZBG077 0.0000
BWKA012 TZBG079 0.0000
BWKA012 TZBG080 0.0000
BWKA012 TZHZ336 0.0000
BWKA012 TZHZ337 0.0000
BWKA012 TZHZ338 0.0000
BWKA012 TZHZ339 0.0000
BWKA012 TZHZ340 0.0000
BWKA012 TZHZ343 0.0000
BWKA012 TZHZ344 0.0000
BWKA012 TZHZ346 0.0000
BWKA012 TZHZ447 0.0000
BWKA012 TZHZ452 0.0000
BWKA012 TZHZ453 0.0000
BWKA012 TZHZ457 0.0000
BWKA012 TZHZ463 0.0000
BWKA012 TZHZ469 0.0000
BWKA012 TZHZ472 0.0000
BWKA012 TZHZ474 0.0000
BWKA012 TZHZ488 0.0000
BWKA012 TZHZ491 0.0000
BWKA012 TZHZ492 0.0000
BWKA012 TZHZ495 0.0000
BWKA012 TZHZ559 0.0000
BWKA012 TZHZ586 0.0000
BWKA012 TZMS164 0.0000
BWKA012 TZMS177 0.0000
BWKA012 TZMS178 0.0000
BWKA012 TZMS182 0.0000
BWKA012 TZMS183 0.0000
BWKA012 TZMS190 0.0000
BWKA012 TZMS192 0.0000
BWKA012 TZMS195 0.0000
BWKA012 TZMS196 0.0000
BWKA012 TZMS197 0.0000
BWKA012 TZMS198 0.0000
BWKA012 TZMS199 0.0000
BWKA012 TZSW140 0.0000
BWKA012 TZSW142 0.0000
BWKA012 TZSW145 0.0000
BWKA012 TZSW151 0.0000
BWKA012 TZSW155 0.0000
BWKA012 TZSW163 0.0000
BWKA012 TZSW171 0.0000
BWKA012 TZSW204 0.0000
BWKA012 TZSW205 0.0000
BWKA012 TZSW208 0.0000
BWKA012 TZSW216 0.0000
BWKA015 BWKB039 0.0423
BWKA015 BWKB042 0.0490
BWKA015 BWKB045 0.0529
BWKA015 BWKG002 0.0000
BWKA015 BWKG010 0.0000
BWKA015 BWKG014 0.0000
BWKA015 BWKG021 0.0000
BWKA015 BWKG026 0.0000
BWKA015 BWKG029 0.0000
BWKA015 BWKG036 0.0000
BWKA015 BWKK057 0.0624
BWKA015 BWKK058 0.0665
BWKA015 BWKK076 0.2284
BWKA015 BWKN006 0.0000
BWKA015 BWKX033 0.0341
BWKA015 BWKX035 0.0398
BWKA015 BWNA023 0.0582
BWKA015 BWNA026 0.0621
BWKA015 BWNA031 0.0647
BWKA015 BWTS006 0.0000
BWKA015 BWTS010 0.0000
BWKA015 BWTS020 0.0000
BWKA015 BWTS021 0.0000
BWKA015 BWTS029 0.0000
BWKA015 BWTX002 0.0000
BWKA015 BWXO026 0.0551
BWKA015 BWXO031 0.0490
BWKA015 BWXO048 0.1545
BWKA015 BWXO056 0.0819
BWKA015 TZBG067 0.0000
BWKA015 TZBG069 0.0000
BWKA015 TZBG070 0.0000
BWKA015 TZBG071 0.0000
BWKA015 TZBG072 0.0000
BWKA015 TZBG073 0.0000
BWKA015 TZBG074 0.0000
BWKA015 TZBG076 0.0000
BWKA015 TZBG077 0.0000
BWKA015 TZBG079 0.0000
BWKA015 TZBG080 0.0000
BWKA015 TZHZ336 0.0000
BWKA015 TZHZ337 0.0000
BWKA015 TZHZ338 0.0000
BWKA015 TZHZ339 0.0000
BWKA015 TZHZ340 0.0000
BWKA015 TZHZ343 0.0000
BWKA015 TZHZ344 0.0000
BWKA015 TZHZ346 0.0000
BWKA015 TZHZ447 0.0000
BWKA015 TZHZ452 0.0000
BWKA015 TZHZ453 0.0000
BWKA015 TZHZ457 0.0000
BWKA015 TZHZ463 0.0000
BWKA015 TZHZ469 0.0000
BWKA015 TZHZ472 0.0000
BWKA015 TZHZ474 0.0000
BWKA015 TZHZ488 0.0000
BWKA015 TZHZ491 0.0000
BWKA015 TZHZ492 0.0000
BWKA015 TZHZ495 0.0000
BWKA015 TZHZ559 0.0000
BWKA015 TZHZ586 0.0000
BWKA015 TZMS164 0.0000
BWKA015 TZMS177 0.0000
BWKA015 TZMS178 0.0000
BWKA015 TZMS182 0.0000
BWKA015 TZMS183 0.0000
BWKA015 TZMS190 0.0000
BWKA015 TZMS192 0.0000
BWKA015 TZMS195 0.0000
BWKA015 TZMS196 0.0000
BWKA015 TZMS197 0.0000
BWKA015 TZMS198 0.0000
BWKA015 TZMS199 0.0000
BWKA015 TZSW140 0.0000
BWKA015 TZSW142 0.0000
BWKA015 TZSW145 0.0000
BWKA015 TZSW151 0.0000
BWKA015 TZSW155 0.0000
BWKA015 TZSW163 0.0000
BWKA015 TZSW171 0.0000
BWKA015 TZSW204 0.0000
BWKA015 TZSW205 0.0000
BWKA015 TZSW208 0.0000
BWKA015 TZSW216 0.0000
BWKB039 BWKB042 0.0686
BWKB039 BWKB045 0.0564
BWKB039 BWKG002 0.0000
BWKB039 BWKG010 0.0000
BWKB039 BWKG014 0.0000
BWKB039 BWKG021 0.0000
BWKB039 BWKG026 0.0000
BWKB039 BWKG029 0.0000
BWKB039 BWKG036 0.0000
BWKB039 BWKK057 0.0686
BWKB039 BWKK058 0.0652
BWKB039 BWKK076 0.0576
BWKB039 BWKN006 0.0000
BWKB039 BWKX033 0.0501
BWKB039 BWKX035 0.0551
BWKB039 BWNA023 0.0484
BWKB039 BWNA026 0.0991
BWKB039 BWNA031 0.1730
BWKB039 BWTS006 0.0000
BWKB039 BWTS010 0.0000
BWKB039 BWTS020 0.0000
BWKB039 BWTS021 0.0000
BWKB039 BWTS029 0.0000
BWKB039 BWTX002 0.0000
BWKB039 BWXO026 0.0416
BWKB039 BWXO031 0.0409
BWKB039 BWXO048 0.0440
BWKB039 BWXO056 0.0478
BWKB039 TZBG067 0.0000
BWKB039 TZBG069 0.0000
BWKB039 TZBG070 0.0000
BWKB039 TZBG071 0.0000
BWKB039 TZBG072 0.0000
BWKB039 TZBG073 0.0000
BWKB039 TZBG074 0.0000
BWKB039 TZBG076 0.0000
BWKB039 TZBG077 0.0000
BWKB039 TZBG079 0.0000
BWKB039 TZBG080 0.0000
BWKB039 TZHZ336 0.0000
BWKB039 TZHZ337 0.0000
BWKB039 TZHZ338 0.0000
BWKB039 TZHZ339 0.0000
BWKB039 TZHZ340 0.0000
BWKB039 TZHZ343 0.0000
BWKB039 TZHZ344 0.0000
BWKB039 TZHZ346 0.0000
BWKB039 TZHZ447 0.0000
BWKB039 TZHZ452 0.0000
BWKB039 TZHZ453 0.0000
BWKB039 TZHZ457 0.0000
BWKB039 TZHZ463 0.0000
BWKB039 TZHZ469 0.0000
BWKB039 TZHZ472 0.0000
BWKB039 TZHZ474 0.0000
BWKB039 TZHZ488 0.0000
BWKB039 TZHZ491 0.0000
BWKB039 TZHZ492 0.0000
BWKB039 TZHZ495 0.0000
BWKB039 TZHZ559 0.0000
BWKB039 TZHZ586 0.0000
BWKB039 TZMS164 0.0000
BWKB039 TZMS177 0.0000
BWKB039 TZMS178 0.0000
BWKB039 TZMS182 0.0000
BWKB039 TZMS183 0.0000
BWKB039 TZMS190 0.0000
BWKB039 TZMS192 0.0000
BWKB039 TZMS195 0.0000
BWKB039 TZMS196 0.0000
BWKB039 TZMS197 0.0000
BWKB039 TZMS198 0.0000
BWKB039 TZMS199 0.0000
BWKB039 TZSW140 0.0000
BWKB039 TZSW142 0.0000
BWKB039 TZSW145 0.0000
BWKB039 TZSW151 0.0000
BWKB039 TZSW155 0.0000
BWKB039 TZSW163 0.0000
BWKB039 TZSW171 0.0000
BWKB039 TZSW204 0.0000
BWKB039 TZSW205 0.0000
BWKB039 TZSW208 0.0000
BWKB039 TZSW216 0.0000
BWKB042 BWKB045 0.0619
BWKB042 BWKG002 0.0315
BWKB042 BWKG010 0.0410
BWKB042 BWKG014 0.0106
BWKB042 BWKG021 0.0354
BWKB042 BWKG026 0.0190
BWKB042 BWKG029 0.0193
BWKB042 BWKG036 0.0179
BWKB042 BWKK057 0.0638
BWKB042 BWKK058 0.0741
BWKB042 BWKK076 0.0567
BWKB042 BWKN006 0.0233
BWKB042 BWKX033 0.0801
BWKB042 BWKX035 0.0597
BWKB042 BWNA023 0.0620
BWKB042 BWNA026 0.0745
BWKB042 BWNA031 0.0763
BWKB042 BWTS006 0.0296
BWKB042 BWTS010 0.0277
BWKB042 BWTS020 0.0330
BWKB042 BWTS021 0.0215
BWKB042 BWTS029 0.0325
BWKB042 BWTX002 0.0304
BWKB042 BWXO026 0.0533
BWKB042 BWXO031 0.0506
BWKB042 BWXO048 0.0680
BWKB042 BWXO056 0.0630
BWKB042 TZBG067 0.0000
BWKB042 TZBG069 0.0000
BWKB042 TZBG070 0.0000
BWKB042 TZBG071 0.0000
BWKB042 TZBG072 0.0000
BWKB042 TZBG073 0.0000
BWKB042 TZBG074 0.0000
BWKB042 TZBG076 0.0000
BWKB042 TZBG077 0.0000
BWKB042 TZBG079 0.0000
BWKB042 TZBG080 0.0000
BWKB042 TZHZ336 0.0000
BWKB042 TZHZ337 0.0000
BWKB042 TZHZ338 0.0000
BWKB042 TZHZ339 0.0000
BWKB042 TZHZ340 0.0000
BWKB042 TZHZ343 0.0000
BWKB042 TZHZ344 0.0000
BWKB042 TZHZ346 0.0000
BWKB042 TZHZ447 0.0000
BWKB042 TZHZ452 0.0000
BWKB042 TZHZ453 0.0000
BWKB042 TZHZ457 0.0000
BWKB042 TZHZ463 0.0000
BWKB042 TZHZ469 0.0000
BWKB042 TZHZ472 0.0000
BWKB042 TZHZ474 0.0000
BWKB042 TZHZ488 0.0000
BWKB042 TZHZ491 0.0000
BWKB042 TZHZ492 0.0000
BWKB042 TZHZ495 0.0000
BWKB042 TZHZ559 0.0000
BWKB042 TZHZ586 0.0000
BWKB042 TZMS164 0.0000
BWKB042 TZMS177 0.0000
BWKB042 TZMS178 0.0000
BWKB042 TZMS182 0.0000
BWKB042 TZMS183 0.0000
BWKB042 TZMS190 0.0000
BWKB042 TZMS192 0.0000
BWKB042 TZMS195 0.0000
BWKB042 TZMS196 0.0000
BWKB042 TZMS197 0.0000
BWKB042 TZMS198 0.0000
BWKB042 TZMS199 0.0000
BWKB042 TZSW140 0.0000
BWKB042 TZSW142 0.0000
BWKB042 TZSW145 0.0000
BWKB042 TZSW151 0.0000
BWKB042 TZSW155 0.0000
BWKB042 TZSW163 0.0000
BWKB042 TZSW171 0.0000
BWKB042 TZSW204 0.0000
BWKB042 TZSW205 0.0000
BWKB042 TZSW208 0.0000
BWKB042 TZSW216 0.0000
BWKB045 BWKG002 0.0178
BWKB045 BWKG010 0.0000
BWKB045 BWKG014 0.0000
BWKB045 BWKG021 0.0168
BWKB045 BWKG026 0.0000
BWKB045 BWKG029 0.0000
BWKB045 BWKG036 0.0124
BWKB045 BWKK057 0.0668
BWKB045 BWKK058 0.0773
BWKB045 BWKK076 0.0665
BWKB045 BWKN006 0.0134
BWKB045 BWKX033 0.0549
BWKB045 BWKX035 0.0631
BWKB045 BWNA023 0.0655
BWKB045 BWNA026 0.0493
BWKB045 BWNA031 0.0656
BWKB045 BWTS006 0.0177
BWKB045 BWTS010 0.0229
BWKB045 BWTS020 0.0175
BWKB045 BWTS021 0.0255
BWKB045 BWTS029 0.0283
BWKB045 BWTX002 0.0235
BWKB045 BWXO026 0.0540
BWKB045 BWXO031 0.0523
BWKB045 BWXO048 0.0517
BWKB045 BWXO056 0.0643
BWKB045 TZBG067 0.0000
BWKB045 TZBG069 0.0000
BWKB045 TZBG070 0.0000
BWKB045 TZBG071 0.0000
BWKB045 TZBG072 0.0000
BWKB045 TZBG073 0.0000
BWKB045 TZBG074 0.0000
BWKB045 TZBG076 0.0000
BWKB045 TZBG077 0.0000
BWKB045 TZBG079 0.0000
BWKB045 TZBG080 0.0000
BWKB045 TZHZ336 0.0000
BWKB045 TZHZ337 0.0000
BWKB045 TZHZ338 0.0000
BWKB045 TZHZ339 0.0000
BWKB045 TZHZ340 0.0000
BWKB045 TZHZ343 0.0000
BWKB045 TZHZ344 0.0000
BWKB045 TZHZ346 0.0000
BWKB045 TZHZ447 0.0000
BWKB045 TZHZ452 0.0000
BWKB045 TZHZ453 0.0000
BWKB045 TZHZ457 0.0000
BWKB045 TZHZ463 0.0000
BWKB045 TZHZ469 0.0000
BWKB045 TZHZ472 0.0000
BWKB045 TZHZ474 0.0000
BWKB045 TZHZ488 0.0000
BWKB045 TZHZ491 0.0000
BWKB045 TZHZ492 0.0000
BWKB045 TZHZ495 0.0000
BWKB045 TZHZ559 0.0000
BWKB045 TZHZ586 0.0000
BWKB045 TZMS164 0.0000
BWKB045 TZMS177 0.0000
BWKB045 TZMS178 0.0000
BWKB045 TZMS182 0.0000
BWKB045 TZMS183 0.0000
BWKB045 TZMS190 0.0000
BWKB045 TZMS192 0.0000
BWKB045 TZMS195 0.0000
BWKB045 TZMS196 0.0000
BWKB045 TZMS197 0.0000
BWKB045 TZMS198 0.0000
BWKB045 TZMS199 0.0000
BWKB045 TZSW140 0.0000
BWKB045 TZSW142 0.0000
BWKB045 TZSW145 0.0000
BWKB045 TZSW151 0.0000
BWKB045 TZSW155 0.0000
BWKB045 TZSW163 0.0000
BWKB045 TZSW171 0.0000
BWKB045 TZSW204 0.0000
BWKB045 TZSW205 0.0000
BWKB045 TZSW208 0.0000
BWKB045 TZSW216 0.0000
BWKG002 BWKG010 0.0179
BWKG002 BWKG014 0.0144
BWKG002 BWKG021 0.0358
BWKG002 BWKG026 0.0369
BWKG002 BWKG029 0.0279
BWKG002 BWKG036 0.0258
BWKG002 BWKK057 0.0000
BWKG002 BWKK058 0.0000
BWKG002 BWKK076 0.0000
BWKG002 BWKN006 0.0293
BWKG002 BWKX033 0.0373
BWKG002 BWKX035 0.0276
BWKG002 BWNA023 0.0000
BWKG002 BWNA026 0.0000
BWKG002 BWNA031 0.0000
BWKG002 BWTS006 0.0143
BWKG002 BWTS010 0.0140
BWKG002 BWTS020 0.0111
BWKG002 BWTS021 0.0241
BWKG002 BWTS029 0.0339
BWKG002 BWTX002 0.0271
BWKG002 BWXO026 0.0000
BWKG002 BWXO031 0.0000
BWKG002 BWXO048 0.0274
BWKG002 BWXO056 0.0000
BWKG002 TZBG067 0.0000
BWKG002 TZBG069 0.0000
BWKG002 TZBG070 0.0000
BWKG002 TZBG071 0.0000
BWKG002 TZBG072 0.0000
BWKG002 TZBG073 0.0000
BWKG002 TZBG074 0.0000
BWKG002 TZBG076 0.0000
BWKG002 TZBG077 0.0000
BWKG002 TZBG079 0.0000
BWKG002 TZBG080 0.0000
BWKG002 TZHZ336 0.0000
BWKG002 TZHZ337 0.0000
BWKG002 TZHZ338 0.0000
BWKG002 TZHZ339 0.0000
BWKG002 TZHZ340 0.0000
BWKG002 TZHZ343 0.0000
BWKG002 TZHZ344 0.0000
BWKG002 TZHZ346 0.0000
BWKG002 TZHZ447 0.0000
BWKG002 TZHZ452 0.0000
BWKG002 TZHZ453 0.0000
BWKG002 TZHZ457 0.0000
BWKG002 TZHZ463 0.0000
BWKG002 TZHZ469 0.0000
BWKG002 TZHZ472 0.0000
BWKG002 TZHZ474 0.0000
BWKG002 TZHZ488 0.0000
BWKG002 TZHZ491 0.0000
BWKG002 TZHZ492 0.0000
BWKG002 TZHZ495 0.0000
BWKG002 TZHZ559 0.0000
BWKG002 TZHZ586 0.0000
BWKG002 TZMS164 0.0000
BWKG002 TZMS177 0.0000
BWKG002 TZMS178 0.0000
BWKG002 TZMS182 0.0000
BWKG002 TZMS183 0.0000
BWKG002 TZMS190 0.0000
BWKG002 TZMS192 0.0000
BWKG002 TZMS195 0.0000
BWKG002 TZMS196 0.0000
BWKG002 TZMS197 0.0000
BWKG002 TZMS198 0.0000
BWKG002 TZMS199 0.0000
BWKG002 TZSW140 0.0000
BWKG002 TZSW142 0.0000
BWKG002 TZSW145 0.0000
BWKG002 TZSW151 0.0000
BWKG002 TZSW155 0.0000
BWKG002 TZSW163 0.0000
BWKG002 TZSW171 0.0000
BWKG002 TZSW204 0.0000
BWKG002 TZSW205 0.0000
BWKG002 TZSW208 0.0000
BWKG002 TZSW216 0.0000
BWKG010 BWKG014 0.0239
BWKG010 BWKG021 0.0321
BWKG010 BWKG026 0.0095
BWKG010 BWKG029 0.0000
BWKG010 BWKG036 0.0299
BWKG010 BWKK057 0.0000
BWKG010 BWKK058 0.0000
BWKG010 BWKK076 0.0000
BWKG010 BWKN006 0.0192
BWKG010 BWKX033 0.0000
BWKG010 BWKX035 0.0000
BWKG010 BWNA023 0.0000
BWKG010 BWNA026 0.0000
BWKG010 BWNA031 0.0000
BWKG010 BWTS006 0.0000
BWKG010 BWTS010 0.0000
BWKG010 BWTS020 0.0000
BWKG010 BWTS021 0.0000
BWKG010 BWTS029 0.0219
BWKG010 BWTX002 0.0000
BWKG010 BWXO026 0.0000
BWKG010 BWXO031 0.0000
BWKG010 BWXO048 0.0000
BWKG010 BWXO056 0.0000
BWKG010 TZBG067 0.0000
BWKG010 TZBG069 0.0000
BWKG010 TZBG070 0.0000
BWKG010 TZBG071 0.0000
BWKG010 TZBG072 0.0000
BWKG010 TZBG073 0.0000
BWKG010 TZBG074 0.0000
BWKG010 TZBG076 0.0000
BWKG010 TZBG077 0.0000
BWKG010 TZBG079 0.0000
BWKG010 TZBG080 0.0000
BWKG010 TZHZ336 0.0000
BWKG010 TZHZ337 0.0000
BWKG010 TZHZ338 0.0000
BWKG010 TZHZ339 0.0000
BWKG010 TZHZ340 0.0000
BWKG010 TZHZ343 0.0000
BWKG010 TZHZ344 0.0000
BWKG010 TZHZ346 0.0000
BWKG010 TZHZ447 0.0000
BWKG010 TZHZ452 0.0000
BWKG010 TZHZ453 0.0000
BWKG010 TZHZ457 0.0000
BWKG010 TZHZ463 0.0000
BWKG010 TZHZ469 0.0000
BWKG010 TZHZ472 0.0000
BWKG010 TZHZ474 0.0000
BWKG010 TZHZ488 0.0000
BWKG010 TZHZ491 0.0000
BWKG010 TZHZ492 0.0000
BWKG010 TZHZ495 0.0000
BWKG010 TZHZ559 0.0000
BWKG010 TZHZ586 0.0000
BWKG010 TZMS164 0.0000
BWKG010 TZMS177 0.0000
BWKG010 TZMS178 0.0000
BWKG010 TZMS182 0.0000
BWKG010 TZMS183 0.0000
BWKG010 TZMS190 0.0000
BWKG010 TZMS192 0.0000
BWKG010 TZMS195 0.0000
BWKG010 TZMS196 0.0000
BWKG010 TZMS197 0.0000
BWKG010 TZMS198 0.0000
BWKG010 TZMS199 0.0000
BWKG010 TZSW140 0.0000
BWKG010 TZSW142 0.0000
BWKG010 TZSW145 0.0000
BWKG010 TZSW151 0.0000
BWKG010 TZSW155 0.0000
BWKG010 TZSW163 0.0000
BWKG010 TZSW171 0.0000
BWKG010 TZSW204 0.0000
BWKG010 TZSW205 0.0000
BWKG010 TZSW208 0.0000
BWKG010 TZSW216 0.0000
BWKG014 BWKG021 0.0161
BWKG014 BWKG026 0.0071
BWKG014 BWKG029 0.0483
BWKG014 BWKG036 0.0318
BWKG014 BWKK057 0.0000
BWKG014 BWKK058 0.0000
BWKG014 BWKK076 0.0000
BWKG014 BWKN006 0.0197
BWKG014 BWKX033 0.0056
BWKG014 BWKX035 0.0103
BWKG014 BWNA023 0.0000
BWKG014 BWNA026 0.0000
BWKG014 BWNA031 0.0000
BWKG014 BWTS006 0.0187
BWKG014 BWTS010 0.0191
BWKG014 BWTS020 0.0173
BWKG014 BWTS021 0.0138
BWKG014 BWTS029 0.0291
BWKG014 BWTX002 0.0162
BWKG014 BWXO026 0.0000
BWKG014 BWXO031 0.0000
BWKG014 BWXO048 0.0087
BWKG014 BWXO056 0.0000
BWKG014 TZBG067 0.0000
BWKG014 TZBG069 0.0000
BWKG014 TZBG070 0.0000
BWKG014 TZBG071 0.0000
BWKG014 TZBG072 0.0000
BWKG014 TZBG073 0.0000
BWKG014 TZBG074 0.0000
BWKG014 TZBG076 0.0000
BWKG014 TZBG077 0.0000
BWKG014 TZBG079 0.0000
BWKG014 TZBG080 0.0000
BWKG014 TZHZ336 0.0000
BWKG014 TZHZ337 0.0000
BWKG014 TZHZ338 0.0000
BWKG014 TZHZ339 0.0000
BWKG014 TZHZ340 0.0000
BWKG014 TZHZ343 0.0000
BWKG014 TZHZ344 0.0000
BWKG014 TZHZ346 0.0000
BWKG014 TZHZ447 0.0000
BWKG014 TZHZ452 0.0000
BWKG014 TZHZ453 0.0000
BWKG014 TZHZ457 0.0000
BWKG014 TZHZ463 0.0000
BWKG014 TZHZ469 0.0000
BWKG014 TZHZ472 0.0000
BWKG014 TZHZ474 0.0000
BWKG014 TZHZ488 0.0000
BWKG014 TZHZ491 0.0000
BWKG014 TZHZ492 0.0000
BWKG014 TZHZ495 0.0000
BWKG014 TZHZ559 0.0000
BWKG014 TZHZ586 0.0000
BWKG014 TZMS164 0.0000
BWKG014 TZMS177 0.0000
BWKG014 TZMS178 0.0000
BWKG014 TZMS182 0.0000
BWKG014 TZMS183 0.0000
BWKG014 TZMS190 0.0000
BWKG014 TZMS192 0.0000
BWKG014 TZMS195 0.0000
BWKG014 TZMS196 0.0000
BWKG014 TZMS197 0.0000
BWKG014 TZMS198 0.0000
BWKG014 TZMS199 0.0000
BWKG014 TZSW140 0.0000
BWKG014 TZSW142 0.0000
BWKG014 TZSW145 0.0000
BWKG014 TZSW151 0.0000
BWKG014 TZSW155 0.0000
BWKG014 TZSW163 0.0000
BWKG014 TZSW171 0.0000
BWKG014 TZSW204 0.0000
BWKG014 TZSW205 0.0000
BWKG014 TZSW208 0.0000
BWKG014 TZSW216 0.0000
BWKG021 BWKG026 0.2491
BWKG021 BWKG029 0.0760
BWKG021 BWKG036 0.0710
BWKG021 BWKK057 0.0000
BWKG021 BWKK058 0.0000
BWKG021 BWKK076 0.0000
BWKG021 BWKN006 0.0471
BWKG021 BWKX033 0.0247
BWKG021 BWKX035 0.0243
BWKG021 BWNA023 0.0000
BWKG021 BWNA026 0.0000
BWKG021 BWNA031 0.0000
BWKG021 BWTS006 0.0221
BWKG021 BWTS010 0.0190
BWKG021 BWTS020 0.0287
BWKG021 BWTS021 0.0246
BWKG021 BWTS029 0.0377
BWKG021 BWTX002 0.0299
BWKG021 BWXO026 0.0000
BWKG021 BWXO031 0.0000
BWKG021 BWXO048 0.0282
BWKG021 BWXO056 0.0000
BWKG021 TZBG067 0.0000
BWKG021 TZBG069 0.0000
BWKG021 TZBG070 0.0000
BWKG021 TZBG071 0.0000
BWKG021 TZBG072 0.0000
BWKG021 TZBG073 0.0000
BWKG021 TZBG074 0.0000
BWKG021 TZBG076 0.0000
BWKG021 TZBG077 0.0000
BWKG021 TZBG079 0.0000
BWKG021 TZBG080 0.0000
BWKG021 TZHZ336 0.0000
BWKG021 TZHZ337 0.0000
BWKG021 TZHZ338 0.0000
BWKG021 TZHZ339 0.0000
BWKG021 TZHZ340 0.0000
BWKG021 TZHZ343 0.0000
BWKG021 TZHZ344 0.0000
BWKG021 TZHZ346 0.0000
BWKG021 TZHZ447 0.0000
BWKG021 TZHZ452 0.0000
BWKG021 TZHZ453 0.0000
BWKG021 TZHZ457 0.0000
BWKG021 TZHZ463 0.0000
BWKG021 TZHZ469 0.0000
BWKG021 TZHZ472 0.0000
BWKG021 TZHZ474 0.0000
BWKG021 TZHZ488 0.0000
BWKG021 TZHZ491 0.0000
BWKG021 TZHZ492 0.0000
BWKG021 TZHZ495 0.0000
BWKG021 TZHZ559 0.0000
BWKG021 TZHZ586 0.0000
BWKG021 TZMS164 0.0000
BWKG021 TZMS177 0.0000
BWKG021 TZMS178 0.0000
BWKG021 TZMS182 0.0000
BWKG021 TZMS183 0.0000
BWKG021 TZMS190 0.0000
BWKG021 TZMS192 0.0000
BWKG021 TZMS195 0.0000
BWKG021 TZMS196 0.0000
BWKG021 TZMS197 0.0000
BWKG021 TZMS198 0.0000
BWKG021 TZMS199 0.0000
BWKG021 TZSW140 0.0000
BWKG021 TZSW142 0.0000
BWKG021 TZSW145 0.0000
BWKG021 TZSW151 0.0000
BWKG021 TZSW155 0.0000
BWKG021 TZSW163 0.0000
BWKG021 TZSW171 0.0000
BWKG021 TZSW204 0.0000
BWKG021 TZSW205 0.0000
BWKG021 TZSW208 0.0000
BWKG021 TZSW216 0.0000
BWKG026 BWKG029 0.0710
BWKG026 BWKG036 0.0509
BWKG026 BWKK057 0.0000
BWKG026 BWKK058 0.0000
BWKG026 BWKK076 0.0000
BWKG026 BWKN006 0.0501
BWKG026 BWKX033 0.0338
BWKG026 BWKX035 0.0074
BWKG026 BWNA023 0.0000
BWKG026 BWNA026 0.0000
BWKG026 BWNA031 0.0000
BWKG026 BWTS006 0.0165
BWKG026 BWTS010 0.0177
BWKG026 BWTS020 0.0249
BWKG026 BWTS021 0.0366
BWKG026 BWTS029 0.0390
BWKG026 BWTX002 0.0174
BWKG026 BWXO026 0.0000
BWKG026 BWXO031 0.0000
BWKG026 BWXO048 0.0332
BWKG026 BWXO056 0.0000
BWKG026 TZBG067 0.0000
BWKG026 TZBG069 0.0000
BWKG026 TZBG070 0.0000
BWKG026 TZBG071 0.0000
BWKG026 TZBG072 0.0000
BWKG026 TZBG073 0.0000
BWKG026 TZBG074 0.0000
BWKG026 TZBG076 0.0000
BWKG026 TZBG077 0.0000
BWKG026 TZBG079 0.0000
BWKG026 TZBG080 0.0000
BWKG026 TZHZ336 0.0000
BWKG026 TZHZ337 0.0000
BWKG026 TZHZ338 0.0000
BWKG026 TZHZ339 0.0000
BWKG026 TZHZ340 0.0092
BWKG026 TZHZ343 0.0000
BWKG026 TZHZ344 0.0000
BWKG026 TZHZ346 0.0000
BWKG026 TZHZ447 0.0000
BWKG026 TZHZ452 0.0129
BWKG026 TZHZ453 0.0000
BWKG026 TZHZ457 0.0000
BWKG026 TZHZ463 0.0000
BWKG026 TZHZ469 0.0000
BWKG026 TZHZ472 0.0000
BWKG026 TZHZ474 0.0000
BWKG026 TZHZ488 0.0224
BWKG026 TZHZ491 0.0000
BWKG026 TZHZ492 0.0000
BWKG026 TZHZ495 0.0000
BWKG026 TZHZ559 0.0158
BWKG026 TZHZ586 0.0098
BWKG026 TZMS164 0.0000
BWKG026 TZMS177 0.0000
BWKG026 TZMS178 0.0000
BWKG026 TZMS182 0.0000
BWKG026 TZMS183 0.0000
BWKG026 TZMS190 0.0000
BWKG026 TZMS192 0.0000
BWKG026 TZMS195 0.0000
BWKG026 TZMS196 0.0000
BWKG026 TZMS197 0.0000
BWKG026 TZMS198 0.0115
BWKG026 TZMS199 0.0000
BWKG026 TZSW140 0.0000
BWKG026 TZSW142 0.0000
BWKG026 TZSW145 0.0000
BWKG026 TZSW151 0.0000
BWKG026 TZSW155 0.0000
BWKG026 TZSW163 0.0000
BWKG026 TZSW171 0.0000
BWKG026 TZSW204 0.0000
BWKG026 TZSW205 0.0000
BWKG026 TZSW208 0.0000
BWKG026 TZSW216 0.0000
BWKG029 BWKG036 0.0602
BWKG029 BWKK057 0.0000
BWKG029 BWKK058 0.0000
BWKG029 BWKK076 0.0000
BWKG029 BWKN006 0.1564
BWKG029 BWKX033 0.0243
BWKG029 BWKX035 0.0144
BWKG029 BWNA023 0.0000
BWKG029 BWNA026 0.0000
BWKG029 BWNA031 0.0000
BWKG029 BWTS006 0.0086
BWKG029 BWTS010 0.0091
BWKG029 BWTS020 0.0190
BWKG029 BWTS021 0.0151
BWKG029 BWTS029 0.0262
BWKG029 BWTX002 0.0169
BWKG029 BWXO026 0.0000
BWKG029 BWXO031 0.0000
BWKG029 BWXO048 0.0190
BWKG029 BWXO056 0.0000
BWKG029 TZBG067 0.0000
BWKG029 TZBG069 0.0000
BWKG029 TZBG070 0.0000
BWKG029 TZBG071 0.0000
BWKG029 TZBG072 0.0000
BWKG029 TZBG073 0.0000
BWKG029 TZBG074 0.0000
BWKG029 TZBG076 0.0000
BWKG029 TZBG077 0.0000
BWKG029 TZBG079 0.0000
BWKG029 TZBG080 0.0000
BWKG029 TZHZ336 0.0000
BWKG029 TZHZ337 0.0000
BWKG029 TZHZ338 0.0000
BWKG029 TZHZ339 0.0000
BWKG029 TZHZ340 0.0000
BWKG029 TZHZ343 0.0000
BWKG029 TZHZ344 0.0000
BWKG029 TZHZ346 0.0000
BWKG029 TZHZ447 0.0000
BWKG029 TZHZ452 0.0000
BWKG029 TZHZ453 0.0000
BWKG029 TZHZ457 0.0000
BWKG029 TZHZ463 0.0000
BWKG029 TZHZ469 0.0000
BWKG029 TZHZ472 0.0000
BWKG029 TZHZ474 0.0000
BWKG029 TZHZ488 0.0000
BWKG029 TZHZ491 0.0000
BWKG029 TZHZ492 0.0000
BWKG029 TZHZ495 0.0000
BWKG029 TZHZ559 0.0000
BWKG029 TZHZ586 0.0000
BWKG029 TZMS164 0.0000
BWKG029 TZMS177 0.0000
BWKG029 TZMS178 0.0000
BWKG029 TZMS182 0.0000
BWKG029 TZMS183 0.0000
BWKG029 TZMS190 0.0000
BWKG029 TZMS192 0.0000
BWKG029 TZMS195 0.0000
BWKG029 TZMS196 0.0000
BWKG029 TZMS197 0.0000
BWKG029 TZMS198 0.0000
BWKG029 TZMS199 0.0000
BWKG029 TZSW140 0.0000
BWKG029 TZSW142 0.0000
BWKG029 TZSW145 0.0000
BWKG029 TZSW151 0.0000
BWKG029 TZSW155 0.0000
BWKG029 TZSW163 0.0000
BWKG029 TZSW171 0.0000
BWKG029 TZSW204 0.0000
BWKG029 TZSW205 0.0000
BWKG029 TZSW208 0.0000
BWKG029 TZSW216 0.0000
BWKG036 BWKK057 0.0000
BWKG036 BWKK058 0.0000
BWKG036 BWKK076 0.0000
BWKG036 BWKN006 0.0518
BWKG036 BWKX033 0.0182
BWKG036 BWKX035 0.0109
BWKG036 BWNA023 0.0000
BWKG036 BWNA026 0.0000
BWKG036 BWNA031 0.0000
BWKG036 BWTS006 0.0051
BWKG036 BWTS010 0.0124
BWKG036 BWTS020 0.0125
BWKG036 BWTS021 0.0119
BWKG036 BWTS029 0.0312
BWKG036 BWTX002 0.0216
BWKG036 BWXO026 0.0000
BWKG036 BWXO031 0.0000
BWKG036 BWXO048 0.0169
BWKG036 BWXO056 0.0000
BWKG036 TZBG067 0.0000
BWKG036 TZBG069 0.0000
BWKG036 TZBG070 0.0000
BWKG036 TZBG071 0.0000
BWKG036 TZBG072 0.0000
BWKG036 TZBG073 0.0000
BWKG036 TZBG074 0.0000
BWKG036 TZBG076 0.0000
BWKG036 TZBG077 0.0000
BWKG036 TZBG079 0.0000
BWKG036 TZBG080 0.0000
BWKG036 TZHZ336 0.0000
BWKG036 TZHZ337 0.0000
BWKG036 TZHZ338 0.0000
BWKG036 TZHZ339 0.0000
BWKG036 TZHZ340 0.0000
BWKG036 TZHZ343 0.0000
BWKG036 TZHZ344 0.0000
BWKG036 TZHZ346 0.0000
BWKG036 TZHZ447 0.0000
BWKG036 TZHZ452 0.0000
BWKG036 TZHZ453 0.0000
BWKG036 TZHZ457 0.0000
BWKG036 TZHZ463 0.0000
BWKG036 TZHZ469 0.0000
BWKG036 TZHZ472 0.0000
BWKG036 TZHZ474 0.0000
BWKG036 TZHZ488 0.0000
BWKG036 TZHZ491 0.0000
BWKG036 TZHZ492 0.0000
BWKG036 TZHZ495 0.0000
BWKG036 TZHZ559 0.0000
BWKG036 TZHZ586 0.0000
BWKG036 TZMS164 0.0000
BWKG036 TZMS177 0.0000
BWKG036 TZMS178 0.0000
BWKG036 TZMS182 0.0000
BWKG036 TZMS183 0.0000
BWKG036 TZMS190 0.0000
BWKG036 TZMS192 0.0000
BWKG036 TZMS195 0.0000
BWKG036 TZMS196 0.0000
BWKG036 TZMS197 0.0000
BWKG036 TZMS198 0.0000
BWKG036 TZMS199 0.0000
BWKG036 TZSW140 0.0000
BWKG036 TZSW142 0.0000
BWKG036 TZSW145 0.0000
BWKG036 TZSW151 0.0000
BWKG036 TZSW155 0.0000
BWKG036 TZSW163 0.0000
BWKG036 TZSW171 0.0000
BWKG036 TZSW204 0.0000
BWKG036 TZSW205 0.0000
BWKG036 TZSW208 0.0000
BWKG036 TZSW216 0.0000
BWKK057 BWKK058 0.1130
BWKK057 BWKK076 0.1030
BWKK057 BWKN006 0.0000
BWKK057 BWKX033 0.0536
BWKK057 BWKX035 0.0694
BWKK057 BWNA023 0.0792
BWKK057 BWNA026 0.1355
BWKK057 BWNA031 0.0984
BWKK057 BWTS006 0.0000
BWKK057 BWTS010 0.0000
BWKK057 BWTS020 0.0000
BWKK057 BWTS021 0.0000
BWKK057 BWTS029 0.0000
BWKK057 BWTX002 0.0000
BWKK057 BWXO026 0.0736
BWKK057 BWXO031 0.0730
BWKK057 BWXO048 0.0453
BWKK057 BWXO056 0.0699
BWKK057 TZBG067 0.0000
BWKK057 TZBG069 0.0000
BWKK057 TZBG070 0.0000
BWKK057 TZBG071 0.0000
BWKK057 TZBG072 0.0000
BWKK057 TZBG073 0.0000
BWKK057 TZBG074 0.0000
BWKK057 TZBG076 0.0000
BWKK057 TZBG077 0.0000
BWKK057 TZBG079 0.0000
BWKK057 TZBG080 0.0000
BWKK057 TZHZ336 0.0000
BWKK057 TZHZ337 0.0000
BWKK057 TZHZ338 0.0000
BWKK057 TZHZ339 0.0000
BWKK057 TZHZ340 0.0000
BWKK057 TZHZ343 0.0000
BWKK057 TZHZ344 0.0000
BWKK057 TZHZ346 0.0000
BWKK057 TZHZ447 0.0000
BWKK057 TZHZ452 0.0000
BWKK057 TZHZ453 0.0000
BWKK057 TZHZ457 0.0000
BWKK057 TZHZ463 0.0000
BWKK057 TZHZ469 0.0000
BWKK057 TZHZ472 0.0000
BWKK057 TZHZ474 0.0000
BWKK057 TZHZ488 0.0000
BWKK057 TZHZ491 0.0000
BWKK057 TZHZ492 0.0000
BWKK057 TZHZ495 0.0000
BWKK057 TZHZ559 0.0000
BWKK057 TZHZ586 0.0000
BWKK057 TZMS164 0.0000
BWKK057 TZMS177 0.0000
BWKK057 TZMS178 0.0000
BWKK057 TZMS182 0.0000
BWKK057 TZMS183 0.0000
BWKK057 TZMS190 0.0000
BWKK057 TZMS192 0.0000
BWKK057 TZMS195 0.0000
BWKK057 TZMS196 0.0000
BWKK057 TZMS197 0.0000
BWKK057 TZMS198 0.0000
BWKK057 TZMS199 0.0000
BWKK057 TZSW140 0.0000
BWKK057 TZSW142 0.0000
BWKK057 TZSW145 0.0000
BWKK057 TZSW151 0.0000
BWKK057 TZSW155 0.0000
BWKK057 TZSW163 0.0000
BWKK057 TZSW171 0.0000
BWKK057 TZSW204 0.0000
BWKK057 TZSW205 0.0000
BWKK057 TZSW208 0.0000
BWKK057 TZSW216 0.0000
BWKK058 BWKK076 0.1133
BWKK058 BWKN006 0.0000
BWKK058 BWKX033 0.0686
BWKK058 BWKX035 0.0667
BWKK058 BWNA023 0.0801
BWKK058 BWNA026 0.1334
BWKK058 BWNA031 0.1007
BWKK058 BWTS006 0.0000
BWKK058 BWTS010 0.0000
BWKK058 BWTS020 0.0000
BWKK058 BWTS021 0.0000
BWKK058 BWTS029 0.0000
BWKK058 BWTX002 0.0000
BWKK058 BWXO026 0.0931
BWKK058 BWXO031 0.0863
BWKK058 BWXO048 0.0511
BWKK058 BWXO056 0.0833
BWKK058 TZBG067 0.0000
BWKK058 TZBG069 0.0000
BWKK058 TZBG070 0.0000
BWKK058 TZBG071 0.0000
BWKK058 TZBG072 0.0000
BWKK058 TZBG073 0.0000
BWKK058 TZBG074 0.0000
BWKK058 TZBG076 0.0000
BWKK058 TZBG077 0.0000
BWKK058 TZBG079 0.0000
BWKK058 TZBG080 0.0000
BWKK058 TZHZ336 0.0000
BWKK058 TZHZ337 0.0000
BWKK058 TZHZ338 0.0000
BWKK058 TZHZ339 0.0000
BWKK058 TZHZ340 0.0000
BWKK058 TZHZ343 0.0000
BWKK058 TZHZ344 0.0000
BWKK058 TZHZ346 0.0000
BWKK058 TZHZ447 0.0000
BWKK058 TZHZ452 0.0000
BWKK058 TZHZ453 0.0000
BWKK058 TZHZ457 0.0000
BWKK058 TZHZ463 0.0000
BWKK058 TZHZ469 0.0000
BWKK058 TZHZ472 0.0000
BWKK058 TZHZ474 0.0000
BWKK058 TZHZ488 0.0000
BWKK058 TZHZ491 0.0000
BWKK058 TZHZ492 0.0000
BWKK058 TZHZ495 0.0000
BWKK058 TZHZ559 0.0000
BWKK058 TZHZ586 0.0000
BWKK058 TZMS164 0.0000
BWKK058 TZMS177 0.0000
BWKK058 TZMS178 0.0000
BWKK058 TZMS182 0.0000
BWKK058 TZMS183 0.0000
BWKK058 TZMS190 0.0000
BWKK058 TZMS192 0.0000
BWKK058 TZMS195 0.0000
BWKK058 TZMS196 0.0000
BWKK058 TZMS197 0.0000
BWKK058 TZMS198 0.0000
BWKK058 TZMS199 0.0000
BWKK058 TZSW140 0.0000
BWKK058 TZSW142 0.0000
BWKK058 TZSW145 0.0000
BWKK058 TZSW151 0.0000
BWKK058 TZSW155 0.0000
BWKK058 TZSW163 0.0000
BWKK058 TZSW171 0.0000
BWKK058 TZSW204 0.0000
BWKK058 TZSW205 0.0000
BWKK058 TZSW208 0.0000
BWKK058 TZSW216 0.0000
BWKK076 BWKN006 0.0000
BWKK076 BWKX033 0.0423
BWKK076 BWKX035 0.0525
BWKK076 BWNA023 0.0797
BWKK076 BWNA026 0.1042
BWKK076 BWNA031 0.0957
BWKK076 BWTS006 0.0000
BWKK076 BWTS010 0.0000
BWKK076 BWTS020 0.0000
BWKK076 BWTS021 0.0000
BWKK076 BWTS029 0.0000
BWKK076 BWTX002 0.0000
BWKK076 BWXO026 0.0863
BWKK076 BWXO031 0.0731
BWKK076 BWXO048 0.1600
BWKK076 BWXO056 0.1024
BWKK076 TZBG067 0.0000
BWKK076 TZBG069 0.0000
BWKK076 TZBG070 0.0000
BWKK076 TZBG071 0.0000
BWKK076 TZBG072 0.0000
BWKK076 TZBG073 0.0000
BWKK076 TZBG074 0.0000
BWKK076 TZBG076 0.0000
BWKK076 TZBG077 0.0000
BWKK076 TZBG079 0.0000
BWKK076 TZBG080 0.0000
BWKK076 TZHZ336 0.0000
BWKK076 TZHZ337 0.0000
BWKK076 TZHZ338 0.0000
BWKK076 TZHZ339 0.0000
BWKK076 TZHZ340 0.0000
BWKK076 TZHZ343 0.0000
BWKK076 TZHZ344 0.0000
BWKK076 TZHZ346 0.0000
BWKK076 TZHZ447 0.0000
BWKK076 TZHZ452 0.0000
BWKK076 TZHZ453 0.0000
BWKK076 TZHZ457 0.0000
BWKK076 TZHZ463 0.0000
BWKK076 TZHZ469 0.0000
BWKK076 TZHZ472 0.0000
BWKK076 TZHZ474 0.0000
BWKK076 TZHZ488 0.0000
BWKK076 TZHZ491 0.0000
BWKK076 TZHZ492 0.0000
BWKK076 TZHZ495 0.0000
BWKK076 TZHZ559 0.0000
BWKK076 TZHZ586 0.0000
BWKK076 TZMS164 0.0000
BWKK076 TZMS177 0.0000
BWKK076 TZMS178 0.0000
BWKK076 TZMS182 0.0000
BWKK076 TZMS183 0.0000
BWKK076 TZMS190 0.0000
BWKK076 TZMS192 0.0000
BWKK076 TZMS195 0.0000
BWKK076 TZMS196 0.0000
BWKK076 TZMS197 0.0000
BWKK076 TZMS198 0.0000
BWKK076 TZMS199 0.0000
BWKK076 TZSW140 0.0000
BWKK076 TZSW142 0.0000
BWKK076 TZSW145 0.0000
BWKK076 TZSW151 0.0000
BWKK076 TZSW155 0.0000
BWKK076 TZSW163 0.0000
BWKK076 TZSW171 0.0000
BWKK076 TZSW204 0.0000
BWKK076 TZSW205 0.0000
BWKK076 TZSW208 0.0000
BWKK076 TZSW216 0.0000
BWKN006 BWKX033 0.0247
BWKN006 BWKX035 0.0105
BWKN006 BWNA023 0.0000
BWKN006 BWNA026 0.0000
BWKN006 BWNA031 0.0000
BWKN006 BWTS006 0.0112
BWKN006 BWTS010 0.0437
BWKN006 BWTS020 0.0359
BWKN006 BWTS021 0.0344
BWKN006 BWTS029 0.0292
BWKN006 BWTX002 0.0299
BWKN006 BWXO026 0.0000
BWKN006 BWXO031 0.0000
BWKN006 BWXO048 0.0211
BWKN006 BWXO056 0.0000
BWKN006 TZBG067 0.0000
BWKN006 TZBG069 0.0000
BWKN006 TZBG070 0.0000
BWKN006 TZBG071 0.0000
BWKN006 TZBG072 0.0000
BWKN006 TZBG073 0.0000
BWKN006 TZBG074 0.0000
BWKN006 TZBG076 0.0000
BWKN006 TZBG077 0.0000
BWKN006 TZBG079 0.0000
BWKN006 TZBG080 0.0000
BWKN006 TZHZ336 0.0000
BWKN006 TZHZ337 0.0000
BWKN006 TZHZ338 0.0000
BWKN006 TZHZ339 0.0000
BWKN006 TZHZ340 0.0000
BWKN006 TZHZ343 0.0000
BWKN006 TZHZ344 0.0000
BWKN006 TZHZ346 0.0000
BWKN006 TZHZ447 0.0000
BWKN006 TZHZ452 0.0000
BWKN006 TZHZ453 0.0000
BWKN006 TZHZ457 0.0000
BWKN006 TZHZ463 0.0000
BWKN006 TZHZ469 0.0000
BWKN006 TZHZ472 0.0000
BWKN006 TZHZ474 0.0000
BWKN006 TZHZ488 0.0000
BWKN006 TZHZ491 0.0000
BWKN006 TZHZ492 0.0000
BWKN006 TZHZ495 0.0000
BWKN006 TZHZ559 0.0000
BWKN006 TZHZ586 0.0000
BWKN006 TZMS164 0.0000
BWKN006 TZMS177 0.0000
BWKN006 TZMS178 0.0000
BWKN006 TZMS182 0.0000
BWKN006 TZMS183 0.0000
BWKN006 TZMS190 0.0000
BWKN006 TZMS192 0.0000
BWKN006 TZMS195 0.0000
BWKN006 TZMS196 0.0000
BWKN006 TZMS197 0.0000
BWKN006 TZMS198 0.0000
BWKN006 TZMS199 0.0000
BWKN006 TZSW140 0.0000
BWKN006 TZSW142 0.0000
BWKN006 TZSW145 0.0000
BWKN006 TZSW151 0.0000
BWKN006 TZSW155 0.0000
BWKN006 TZSW163 0.0000
BWKN006 TZSW171 0.0000
BWKN006 TZSW204 0.0000
BWKN006 TZSW205 0.0000
BWKN006 TZSW208 0.0000
BWKN006 TZSW216 0.0000
BWKX033 BWKX035 0.0739
BWKX033 BWNA023 0.0448
BWKX033 BWNA026 0.0553
BWKX033 BWNA031 0.0838
BWKX033 BWTS006 0.0416
BWKX033 BWTS010 0.0283
BWKX033 BWTS020 0.0340
BWKX033 BWTS021 0.0312
BWKX033 BWTS029 0.0290
BWKX033 BWTX002 0.0239
BWKX033 BWXO026 0.0305
BWKX033 BWXO031 0.0339
BWKX033 BWXO048 0.0640
BWKX033 BWXO056 0.0583
BWKX033 TZBG067 0.0000
BWKX033 TZBG069 0.0000
BWKX033 TZBG070 0.0000
BWKX033 TZBG071 0.0000
BWKX033 TZBG072 0.0000
BWKX033 TZBG073 0.0000
BWKX033 TZBG074 0.0000
BWKX033 TZBG076 0.0000
BWKX033 TZBG077 0.0000
BWKX033 TZBG079 0.0000
BWKX033 TZBG080 0.0000
BWKX033 TZHZ336 0.0000
BWKX033 TZHZ337 0.0000
BWKX033 TZHZ338 0.0000
BWKX033 TZHZ339 0.0000
BWKX033 TZHZ340 0.0000
BWKX033 TZHZ343 0.0000
BWKX033 TZHZ344 0.0000
BWKX033 TZHZ346 0.0000
BWKX033 TZHZ447 0.0000
BWKX033 TZHZ452 0.0000
BWKX033 TZHZ453 0.0000
BWKX033 TZHZ457 0.0000
BWKX033 TZHZ463 0.0000
BWKX033 TZHZ469 0.0000
BWKX033 TZHZ472 0.0000
BWKX033 TZHZ474 0.0000
BWKX033 TZHZ488 0.0000
BWKX033 TZHZ491 0.0000
BWKX033 TZHZ492 0.0000
BWKX033 TZHZ495 0.0000
BWKX033 TZHZ559 0.0000
BWKX033 TZHZ586 0.0000
BWKX033 TZMS164 0.0000
BWKX033 TZMS177 0.0000
BWKX033 TZMS178 0.0000
BWKX033 TZMS182 0.0000
BWKX033 TZMS183 0.0000
BWKX033 TZMS190 0.0000
BWKX033 TZMS192 0.0000
BWKX033 TZMS195 0.0000
BWKX033 TZMS196 0.0000
BWKX033 TZMS197 0.0000
BWKX033 TZMS198 0.0000
BWKX033 TZMS199 0.0000
BWKX033 TZSW140 0.0000
BWKX033 TZSW142 0.0000
BWKX033 TZSW145 0.0000
BWKX033 TZSW151 0.0000
BWKX033 TZSW155 0.0000
BWKX033 TZSW163 0.0000
BWKX033 TZSW171 0.0000
BWKX033 TZSW204 0.0000
BWKX033 TZSW205 0.0000
BWKX033 TZSW208 0.0000
BWKX033 TZSW216 0.0000
BWKX035 BWNA023 0.0611
BWKX035 BWNA026 0.0883
BWKX035 BWNA031 0.0678
BWKX035 BWTS006 0.0208
BWKX035 BWTS010 0.0197
BWKX035 BWTS020 0.0209
BWKX035 BWTS021 0.0169
BWKX035 BWTS029 0.0298
BWKX035 BWTX002 0.0284
BWKX035 BWXO026 0.0476
BWKX035 BWXO031 0.0508
BWKX035 BWXO048 0.0654
BWKX035 BWXO056 0.0538
BWKX035 TZBG067 0.0000
BWKX035 TZBG069 0.0000
BWKX035 TZBG070 0.0000
BWKX035 TZBG071 0.0000
BWKX035 TZBG072 0.0000
BWKX035 TZBG073 0.0000
BWKX035 TZBG074 0.0000
BWKX035 TZBG076 0.0000
BWKX035 TZBG077 0.0000
BWKX035 TZBG079 0.0000
BWKX035 TZBG080 0.0000
BWKX035 TZHZ336 0.0000
BWKX035 TZHZ337 0.0000
BWKX035 TZHZ338 0.0000
BWKX035 TZHZ339 0.0000
BWKX035 TZHZ340 0.0000
BWKX035 TZHZ343 0.0000
BWKX035 TZHZ344 0.0000
BWKX035 TZHZ346 0.0000
BWKX035 TZHZ447 0.0000
BWKX035 TZHZ452 0.0000
BWKX035 TZHZ453 0.0000
BWKX035 TZHZ457 0.0000
BWKX035 TZHZ463 0.0000
BWKX035 TZHZ469 0.0000
BWKX035 TZHZ472 0.0000
BWKX035 TZHZ474 0.0000
BWKX035 TZHZ488 0.0000
BWKX035 TZHZ491 0.0000
BWKX035 TZHZ492 0.0000
BWKX035 TZHZ495 0.0000
BWKX035 TZHZ559 0.0000
BWKX035 TZHZ586 0.0000
BWKX035 TZMS164 0.0000
BWKX035 TZMS177 0.0000
BWKX035 TZMS178 0.0000
BWKX035 TZMS182 0.0000
BWKX035 TZMS183 0.0000
BWKX035 TZMS190 0.0000
BWKX035 TZMS192 0.0000
BWKX035 TZMS195 0.0000
BWKX035 TZMS196 0.0000
BWKX035 TZMS197 0.0000
BWKX035 TZMS198 0.0000
BWKX035 TZMS199 0.0000
BWKX035 TZSW140 0.0000
BWKX035 TZSW142 0.0000
BWKX035 TZSW145 0.0000
BWKX035 TZSW151 0.0000
BWKX035 TZSW155 0.0000
BWKX035 TZSW163 0.0000
BWKX035 TZSW171 0.0000
BWKX035 TZSW204 0.0000
BWKX035 TZSW205 0.0000
BWKX035 TZSW208 0.0000
BWKX035 TZSW216 0.0000
BWNA023 BWNA026 0.0688
BWNA023 BWNA031 0.0714
BWNA023 BWTS006 0.0000
BWNA023 BWTS010 0.0000
BWNA023 BWTS020 0.0000
BWNA023 BWTS021 0.0000
BWNA023 BWTS029 0.0000
BWNA023 BWTX002 0.0000
BWNA023 BWXO026 0.0680
BWNA023 BWXO031 0.0664
BWNA023 BWXO048 0.0628
BWNA023 BWXO056 0.0689
BWNA023 TZBG067 0.0000
BWNA023 TZBG069 0.0000
BWNA023 TZBG070 0.0000
BWNA023 TZBG071 0.0000
BWNA023 TZBG072 0.0000
BWNA023 TZBG073 0.0000
BWNA023 TZBG074 0.0000
BWNA023 TZBG076 0.0000
BWNA023 TZBG077 0.0000
BWNA023 TZBG079 0.0000
BWNA023 TZBG080 0.0000
BWNA023 TZHZ336 0.0000
BWNA023 TZHZ337 0.0000
BWNA023 TZHZ338 0.0000
BWNA023 TZHZ339 0.0000
BWNA023 TZHZ340 0.0000
BWNA023 TZHZ343 0.0000
BWNA023 TZHZ344 0.0000
BWNA023 TZHZ346 0.0000
BWNA023 TZHZ447 0.0000
BWNA023 TZHZ452 0.0000
BWNA023 TZHZ453 0.0000
BWNA023 TZHZ457 0.0000
BWNA023 TZHZ463 0.0000
BWNA023 TZHZ469 0.0000
BWNA023 TZHZ472 0.0000
BWNA023 TZHZ474 0.0000
BWNA023 TZHZ488 0.0000
BWNA023 TZHZ491 0.0000
BWNA023 TZHZ492 0.0000
BWNA023 TZHZ495 0.0000
BWNA023 TZHZ559 0.0000
BWNA023 TZHZ586 0.0000
BWNA023 TZMS164 0.0000
BWNA023 TZMS177 0.0000
BWNA023 TZMS178 0.0000
BWNA023 TZMS182 0.0000
BWNA023 TZMS183 0.0000
BWNA023 TZMS190 0.0000
BWNA023 TZMS192 0.0000
BWNA023 TZMS195 0.0000
BWNA023 TZMS196 0.0000
BWNA023 TZMS197 0.0000
BWNA023 TZMS198 0.0000
BWNA023 TZMS199 0.0000
BWNA023 TZSW140 0.0000
BWNA023 TZSW142 0.0000
BWNA023 TZSW145 0.0000
BWNA023 TZSW151 0.0000
BWNA023 TZSW155 0.0000
BWNA023 TZSW163 0.0000
BWNA023 TZSW171 0.0000
BWNA023 TZSW204 0.0000
BWNA023 TZSW205 0.0000
BWNA023 TZSW208 0.0000
BWNA023 TZSW216 0.0000
BWNA026 BWNA031 0.1227
BWNA026 BWTS006 0.0000
BWNA026 BWTS010 0.0000
BWNA026 BWTS020 0.0000
BWNA026 BWTS021 0.0000
BWNA026 BWTS029 0.0000
BWNA026 BWTX002 0.0000
BWNA026 BWXO026 0.0791
BWNA026 BWXO031 0.0825
BWNA026 BWXO048 0.0383
BWNA026 BWXO056 0.0654
BWNA026 TZBG067 0.0000
BWNA026 TZBG069 0.0000
BWNA026 TZBG070 0.0000
BWNA026 TZBG071 0.0000
BWNA026 TZBG072 0.0000
BWNA026 TZBG073 0.0000
BWNA026 TZBG074 0.0000
BWNA026 TZBG076 0.0000
BWNA026 TZBG077 0.0000
BWNA026 TZBG079 0.0000
BWNA026 TZBG080 0.0000
BWNA026 TZHZ336 0.0000
BWNA026 TZHZ337 0.0000
BWNA026 TZHZ338 0.0000
BWNA026 TZHZ339 0.0000
BWNA026 TZHZ340 0.0000
BWNA026 TZHZ343 0.0000
BWNA026 TZHZ344 0.0000
BWNA026 TZHZ346 0.0000
BWNA026 TZHZ447 0.0000
BWNA026 TZHZ452 0.0000
BWNA026 TZHZ453 0.0000
BWNA026 TZHZ457 0.0000
BWNA026 TZHZ463 0.0000
BWNA026 TZHZ469 0.0000
BWNA026 TZHZ472 0.0000
BWNA026 TZHZ474 0.0000
BWNA026 TZHZ488 0.0000
BWNA026 TZHZ491 0.0000
BWNA026 TZHZ492 0.0000
BWNA026 TZHZ495 0.0000
BWNA026 TZHZ559 0.0000
BWNA026 TZHZ586 0.0000
BWNA026 TZMS164 0.0000
BWNA026 TZMS177 0.0000
BWNA026 TZMS178 0.0000
BWNA026 TZMS182 0.0000
BWNA026 TZMS183 0.0000
BWNA026 TZMS190 0.0000
BWNA026 TZMS192 0.0000
BWNA026 TZMS195 0.0000
BWNA026 TZMS196 0.0000
BWNA026 TZMS197 0.0000
BWNA026 TZMS198 0.0000
BWNA026 TZMS199 0.0000
BWNA026 TZSW140 0.0000
BWNA026 TZSW142 0.0000
BWNA026 TZSW145 0.0000
BWNA026 TZSW151 0.0000
BWNA026 TZSW155 0.0000
BWNA026 TZSW163 0.0000
BWNA026 TZSW171 0.0000
BWNA026 TZSW204 0.0000
BWNA026 TZSW205 0.0000
BWNA026 TZSW208 0.0000
BWNA026 TZSW216 0.0000
BWNA031 BWTS006 0.0000
BWNA031 BWTS010 0.0000
BWNA031 BWTS020 0.0000
BWNA031 BWTS021 0.0000
BWNA031 BWTS029 0.0000
BWNA031 BWTX002 0.0000
BWNA031 BWXO026 0.0809
BWNA031 BWXO031 0.0715
BWNA031 BWXO048 0.0475
BWNA031 BWXO056 0.0761
BWNA031 TZBG067 0.0000
BWNA031 TZBG069 0.0000
BWNA031 TZBG070 0.0000
BWNA031 TZBG071 0.0000
BWNA031 TZBG072 0.0000
BWNA031 TZBG073 0.0000
BWNA031 TZBG074 0.0000
BWNA031 TZBG076 0.0000
BWNA031 TZBG077 0.0000
BWNA031 TZBG079 0.0000
BWNA031 TZBG080 0.0000
BWNA031 TZHZ336 0.0000
BWNA031 TZHZ337 0.0000
BWNA031 TZHZ338 0.0000
BWNA031 TZHZ339 0.0000
BWNA031 TZHZ340 0.0000
BWNA031 TZHZ343 0.0000
BWNA031 TZHZ344 0.0000
BWNA031 TZHZ346 0.0000
BWNA031 TZHZ447 0.0000
BWNA031 TZHZ452 0.0000
BWNA031 TZHZ453 0.0000
BWNA031 TZHZ457 0.0000
BWNA031 TZHZ463 0.0000
BWNA031 TZHZ469 0.0000
BWNA031 TZHZ472 0.0000
BWNA031 TZHZ474 0.0000
BWNA031 TZHZ488 0.0000
BWNA031 TZHZ491 0.0000
BWNA031 TZHZ492 0.0000
BWNA031 TZHZ495 0.0000
BWNA031 TZHZ559 0.0000
BWNA031 TZHZ586 0.0000
BWNA031 TZMS164 0.0000
BWNA031 TZMS177 0.0000
BWNA031 TZMS178 0.0000
BWNA031 TZMS182 0.0000
BWNA031 TZMS183 0.0000
BWNA031 TZMS190 0.0000
BWNA031 TZMS192 0.0000
BWNA031 TZMS195 0.0000
BWNA031 TZMS196 0.0000
BWNA031 TZMS197 0.0000
BWNA031 TZMS198 0.0000
BWNA031 TZMS199 0.0000
BWNA031 TZSW140 0.0000
BWNA031 TZSW142 0.0000
BWNA031 TZSW145 0.0000
BWNA031 TZSW151 0.0000
BWNA031 TZSW155 0.0000
BWNA031 TZSW163 0.0000
BWNA031 TZSW171 0.0000
BWNA031 TZSW204 0.0000
BWNA031 TZSW205 0.0000
BWNA031 TZSW208 0.0000
BWNA031 TZSW216 0.0000
BWTS006 BWTS010 0.0395
BWTS006 BWTS020 0.0244
BWTS006 BWTS021 0.0254
BWTS006 BWTS029 0.0427
BWTS006 BWTX002 0.0281
BWTS006 BWXO026 0.0000
BWTS006 BWXO031 0.0000
BWTS006 BWXO048 0.0294
BWTS006 BWXO056 0.0000
BWTS006 TZBG067 0.0000
BWTS006 TZBG069 0.0000
BWTS006 TZBG070 0.0000
BWTS006 TZBG071 0.0000
BWTS006 TZBG072 0.0000
BWTS006 TZBG073 0.0000
BWTS006 TZBG074 0.0000
BWTS006 TZBG076 0.0000
BWTS006 TZBG077 0.0000
BWTS006 TZBG079 0.0000
BWTS006 TZBG080 0.0000
BWTS006 TZHZ336 0.0000
BWTS006 TZHZ337 0.0000
BWTS006 TZHZ338 0.0000
BWTS006 TZHZ339 0.0000
BWTS006 TZHZ340 0.0000
BWTS006 TZHZ343 0.0000
BWTS006 TZHZ344 0.0000
BWTS006 TZHZ346 0.0000
BWTS006 TZHZ447 0.0000
BWTS006 TZHZ452 0.0000
BWTS006 TZHZ453 0.0000
BWTS006 TZHZ457 0.0000
BWTS006 TZHZ463 0.0000
BWTS006 TZHZ469 0.0000
BWTS006 TZHZ472 0.0000
BWTS006 TZHZ474 0.0000
BWTS006 TZHZ488 0.0000
BWTS006 TZHZ491 0.0000
BWTS006 TZHZ492 0.0000
BWTS006 TZHZ495 0.0000
BWTS006 TZHZ559 0.0000
BWTS006 TZHZ586 0.0000
BWTS006 TZMS164 0.0000
BWTS006 TZMS177 0.0000
BWTS006 TZMS178 0.0000
BWTS006 TZMS182 0.0000
BWTS006 TZMS183 0.0000
BWTS006 TZMS190 0.0000
BWTS006 TZMS192 0.0000
BWTS006 TZMS195 0.0000
BWTS006 TZMS196 0.0000
BWTS006 TZMS197 0.0000
BWTS006 TZMS198 0.0000
BWTS006 TZMS199 0.0000
BWTS006 TZSW140 0.0000
BWTS006 TZSW142 0.0000
BWTS006 TZSW145 0.0000
BWTS006 TZSW151 0.0000
BWTS006 TZSW155 0.0000
BWTS006 TZSW163 0.0000
BWTS006 TZSW171 0.0000
BWTS006 TZSW204 0.0000
BWTS006 TZSW205 0.0000
BWTS006 TZSW208 0.0000
BWTS006 TZSW216 0.0000
BWTS010 BWTS020 0.0358
BWTS010 BWTS021 0.0700
BWTS010 BWTS029 0.1077
BWTS010 BWTX002 0.0927
BWTS010 BWXO026 0.0000
BWTS010 BWXO031 0.0000
BWTS010 BWXO048 0.0263
BWTS010 BWXO056 0.0139
BWTS010 TZBG067 0.0000
BWTS010 TZBG069 0.0000
BWTS010 TZBG070 0.0000
BWTS010 TZBG071 0.0000
BWTS010 TZBG072 0.0000
BWTS010 TZBG073 0.0000
BWTS010 TZBG074 0.0000
BWTS010 TZBG076 0.0000
BWTS010 TZBG077 0.0000
BWTS010 TZBG079 0.0000
BWTS010 TZBG080 0.0000
BWTS010 TZHZ336 0.0000
BWTS010 TZHZ337 0.0000
BWTS010 TZHZ338 0.0000
BWTS010 TZHZ339 0.0000
BWTS010 TZHZ340 0.0000
BWTS010 TZHZ343 0.0000
BWTS010 TZHZ344 0.0000
BWTS010 TZHZ346 0.0000
BWTS010 TZHZ447 0.0000
BWTS010 TZHZ452 0.0000
BWTS010 TZHZ453 0.0000
BWTS010 TZHZ457 0.0000
BWTS010 TZHZ463 0.0000
BWTS010 TZHZ469 0.0000
BWTS010 TZHZ472 0.0000
BWTS010 TZHZ474 0.0000
BWTS010 TZHZ488 0.0000
BWTS010 TZHZ491 0.0000
BWTS010 TZHZ492 0.0000
BWTS010 TZHZ495 0.0000
BWTS010 TZHZ559 0.0000
BWTS010 TZHZ586 0.0000
BWTS010 TZMS164 0.0000
BWTS010 TZMS177 0.0000
BWTS010 TZMS178 0.0000
BWTS010 TZMS182 0.0000
BWTS010 TZMS183 0.0000
BWTS010 TZMS190 0.0000
BWTS010 TZMS192 0.0000
BWTS010 TZMS195 0.0000
BWTS010 TZMS196 0.0000
BWTS010 TZMS197 0.0000
BWTS010 TZMS198 0.0000
BWTS010 TZMS199 0.0000
BWTS010 TZSW140 0.0000
BWTS010 TZSW142 0.0000
BWTS010 TZSW145 0.0000
BWTS010 TZSW151 0.0000
BWTS010 TZSW155 0.0000
BWTS010 TZSW163 0.0000
BWTS010 TZSW171 0.0000
BWTS010 TZSW204 0.0000
BWTS010 TZSW205 0.0000
BWTS010 TZSW208 0.0000
BWTS010 TZSW216 0.0000
BWTS020 BWTS021 0.0400
BWTS020 BWTS029 0.0403
BWTS020 BWTX002 0.0277
BWTS020 BWXO026 0.0000
BWTS020 BWXO031 0.0000
BWTS020 BWXO048 0.0198
BWTS020 BWXO056 0.0049
BWTS020 TZBG067 0.0000
BWTS020 TZBG069 0.0000
BWTS020 TZBG070 0.0000
BWTS020 TZBG071 0.0000
BWTS020 TZBG072 0.0000
BWTS020 TZBG073 0.0000
BWTS020 TZBG074 0.0000
BWTS020 TZBG076 0.0000
BWTS020 TZBG077 0.0000
BWTS020 TZBG079 0.0000
BWTS020 TZBG080 0.0000
BWTS020 TZHZ336 0.0000
BWTS020 TZHZ337 0.0000
BWTS020 TZHZ338 0.0000
BWTS020 TZHZ339 0.0000
BWTS020 TZHZ340 0.0000
BWTS020 TZHZ343 0.0000
BWTS020 TZHZ344 0.0000
BWTS020 TZHZ346 0.0000
BWTS020 TZHZ447 0.0000
BWTS020 TZHZ452 0.0000
BWTS020 TZHZ453 0.0000
BWTS020 TZHZ457 0.0000
BWTS020 TZHZ463 0.0000
BWTS020 TZHZ469 0.0000
BWTS020 TZHZ472 0.0000
BWTS020 TZHZ474 0.0000
BWTS020 TZHZ488 0.0000
BWTS020 TZHZ491 0.0000
BWTS020 TZHZ492 0.0000
BWTS020 TZHZ495 0.0000
BWTS020 TZHZ559 0.0000
BWTS020 TZHZ586 0.0000
BWTS020 TZMS164 0.0000
BWTS020 TZMS177 0.0000
BWTS020 TZMS178 0.0000
BWTS020 TZMS182 0.0000
BWTS020 TZMS183 0.0000
BWTS020 TZMS190 0.0000
BWTS020 TZMS192 0.0000
BWTS020 TZMS195 0.0000
BWTS020 TZMS196 0.0000
BWTS020 TZMS197 0.0000
BWTS020 TZMS198 0.0000
BWTS020 TZMS199 0.0000
BWTS020 TZSW140 0.0000
BWTS020 TZSW142 0.0000
BWTS020 TZSW145 0.0000
BWTS020 TZSW151 0.0000
BWTS020 TZSW155 0.0000
BWTS020 TZSW163 0.0000
BWTS020 TZSW171 0.0000
BWTS020 TZSW204 0.0000
BWTS020 TZSW205 0.0000
BWTS020 TZSW208 0.0000
BWTS020 TZSW216 0.0000
BWTS021 BWTS029 0.0243
BWTS021 BWTX002 0.1538
BWTS021 BWXO026 0.0000
BWTS021 BWXO031 0.0000
BWTS021 BWXO048 0.0344
BWTS021 BWXO056 0.0095
BWTS021 TZBG067 0.0000
BWTS021 TZBG069 0.0000
BWTS021 TZBG070 0.0000
BWTS021 TZBG071 0.0000
BWTS021 TZBG072 0.0000
BWTS021 TZBG073 0.0000
BWTS021 TZBG074 0.0000
BWTS021 TZBG076 0.0000
BWTS021 TZBG077 0.0000
BWTS021 TZBG079 0.0000
BWTS021 TZBG080 0.0000
BWTS021 TZHZ336 0.0000
BWTS021 TZHZ337 0.0000
BWTS021 TZHZ338 0.0000
BWTS021 TZHZ339 0.0000
BWTS021 TZHZ340 0.0000
BWTS021 TZHZ343 0.0000
BWTS021 TZHZ344 0.0000
BWTS021 TZHZ346 0.0000
BWTS021 TZHZ447 0.0000
BWTS021 TZHZ452 0.0000
BWTS021 TZHZ453 0.0000
BWTS021 TZHZ457 0.0000
BWTS021 TZHZ463 0.0000
BWTS021 TZHZ469 0.0000
BWTS021 TZHZ472 0.0000
BWTS021 TZHZ474 0.0000
BWTS021 TZHZ488 0.0000
BWTS021 TZHZ491 0.0000
BWTS021 TZHZ492 0.0000
BWTS021 TZHZ495 0.0000
BWTS021 TZHZ559 0.0000
BWTS021 TZHZ586 0.0000
BWTS021 TZMS164 0.0000
BWTS021 TZMS177 0.0000
BWTS021 TZMS178 0.0000
BWTS021 TZMS182 0.0000
BWTS021 TZMS183 0.0000
BWTS021 TZMS190 0.0000
BWTS021 TZMS192 0.0000
BWTS021 TZMS195 0.0000
BWTS021 TZMS196 0.0000
BWTS021 TZMS197 0.0000
BWTS021 TZMS198 0.0000
BWTS021 TZMS199 0.0000
BWTS021 TZSW140 0.0000
BWTS021 TZSW142 0.0000
BWTS021 TZSW145 0.0000
BWTS021 TZSW151 0.0000
BWTS021 TZSW155 0.0000
BWTS021 TZSW163 0.0000
BWTS021 TZSW171 0.0000
BWTS021 TZSW204 0.0000
BWTS021 TZSW205 0.0000
BWTS021 TZSW208 0.0000
BWTS021 TZSW216 0.0000
BWTS029 BWTX002 0.0357
BWTS029 BWXO026 0.0000
BWTS029 BWXO031 0.0000
BWTS029 BWXO048 0.0261
BWTS029 BWXO056 0.0134
BWTS029 TZBG067 0.0000
BWTS029 TZBG069 0.0000
BWTS029 TZBG070 0.0000
BWTS029 TZBG071 0.0000
BWTS029 TZBG072 0.0000
BWTS029 TZBG073 0.0000
BWTS029 TZBG074 0.0000
BWTS029 TZBG076 0.0000
BWTS029 TZBG077 0.0000
BWTS029 TZBG079 0.0000
BWTS029 TZBG080 0.0000
BWTS029 TZHZ336 0.0000
BWTS029 TZHZ337 0.0000
BWTS029 TZHZ338 0.0000
BWTS029 TZHZ339 0.0000
BWTS029 TZHZ340 0.0000
BWTS029 TZHZ343 0.0000
BWTS029 TZHZ344 0.0000
BWTS029 TZHZ346 0.0000
BWTS029 TZHZ447 0.0000
BWTS029 TZHZ452 0.0000
BWTS029 TZHZ453 0.0000
BWTS029 TZHZ457 0.0000
BWTS029 TZHZ463 0.0000
BWTS029 TZHZ469 0.0000
BWTS029 TZHZ472 0.0000
BWTS029 TZHZ474 0.0000
BWTS029 TZHZ488 0.0000
BWTS029 TZHZ491 0.0000
BWTS029 TZHZ492 0.0000
BWTS029 TZHZ495 0.0000
BWTS029 TZHZ559 0.0000
BWTS029 TZHZ586 0.0000
BWTS029 TZMS164 0.0000
BWTS029 TZMS177 0.0000
BWTS029 TZMS178 0.0000
BWTS029 TZMS182 0.0000
BWTS029 TZMS183 0.0000
BWTS029 TZMS190 0.0000
BWTS029 TZMS192 0.0000
BWTS029 TZMS195 0.0000
BWTS029 TZMS196 0.0000
BWTS029 TZMS197 0.0000
BWTS029 TZMS198 0.0000
BWTS029 TZMS199 0.0000
BWTS029 TZSW140 0.0000
BWTS029 TZSW142 0.0000
BWTS029 TZSW145 0.0000
BWTS029 TZSW151 0.0000
BWTS029 TZSW155 0.0000
BWTS029 TZSW163 0.0000
BWTS029 TZSW171 0.0000
BWTS029 TZSW204 0.0000
BWTS029 TZSW205 0.0000
BWTS029 TZSW208 0.0000
BWTS029 TZSW216 0.0000
BWTX002 BWXO026 0.0000
BWTX002 BWXO031 0.0000
BWTX002 BWXO048 0.0267
BWTX002 BWXO056 0.0091
BWTX002 TZBG067 0.0000
BWTX002 TZBG069 0.0000
BWTX002 TZBG070 0.0000
BWTX002 TZBG071 0.0000
BWTX002 TZBG072 0.0000
BWTX002 TZBG073 0.0000
BWTX002 TZBG074 0.0000
BWTX002 TZBG076 0.0000
BWTX002 TZBG077 0.0000
BWTX002 TZBG079 0.0000
BWTX002 TZBG080 0.0000
BWTX002 TZHZ336 0.0000
BWTX002 TZHZ337 0.0000
BWTX002 TZHZ338 0.0000
BWTX002 TZHZ339 0.0000
BWTX002 TZHZ340 0.0000
BWTX002 TZHZ343 0.0000
BWTX002 TZHZ344 0.0000
BWTX002 TZHZ346 0.0000
BWTX002 TZHZ447 0.0000
BWTX002 TZHZ452 0.0000
BWTX002 TZHZ453 0.0000
BWTX002 TZHZ457 0.0000
BWTX002 TZHZ463 0.0000
BWTX002 TZHZ469 0.0000
BWTX002 TZHZ472 0.0000
BWTX002 TZHZ474 0.0000
BWTX002 TZHZ488 0.0000
BWTX002 TZHZ491 0.0000
BWTX002 TZHZ492 0.0000
BWTX002 TZHZ495 0.0000
BWTX002 TZHZ559 0.0000
BWTX002 TZHZ586 0.0000
BWTX002 TZMS164 0.0000
BWTX002 TZMS177 0.0000
BWTX002 TZMS178 0.0000
BWTX002 TZMS182 0.0000
BWTX002 TZMS183 0.0000
BWTX002 TZMS190 0.0000
BWTX002 TZMS192 0.0000
BWTX002 TZMS195 0.0000
BWTX002 TZMS196 0.0000
BWTX002 TZMS197 0.0000
BWTX002 TZMS198 0.0000
BWTX002 TZMS199 0.0000
BWTX002 TZSW140 0.0000
BWTX002 TZSW142 0.0000
BWTX002 TZSW145 0.0000
BWTX002 TZSW151 0.0000
BWTX002 TZSW155 0.0000
BWTX002 TZSW163 0.0000
BWTX002 TZSW171 0.0000
BWTX002 TZSW204 0.0000
BWTX002 TZSW205 0.0000
BWTX002 TZSW208 0.0000
BWTX002 TZSW216 0.0000
BWXO026 BWXO031 0.1135
BWXO026 BWXO048 0.0385
BWXO026 BWXO056 0.0677
BWXO026 TZBG067 0.0000
BWXO026 TZBG069 0.0000
BWXO026 TZBG070 0.0000
BWXO026 TZBG071 0.0000
BWXO026 TZBG072 0.0000
BWXO026 TZBG073 0.0000
BWXO026 TZBG074 0.0000
BWXO026 TZBG076 0.0000
BWXO026 TZBG077 0.0000
BWXO026 TZBG079 0.0000
BWXO026 TZBG080 0.0000
BWXO026 TZHZ336 0.0000
BWXO026 TZHZ337 0.0000
BWXO026 TZHZ338 0.0000
BWXO026 TZHZ339 0.0000
BWXO026 TZHZ340 0.0000
BWXO026 TZHZ343 0.0000
BWXO026 TZHZ344 0.0000
BWXO026 TZHZ346 0.0000
BWXO026 TZHZ447 0.0000
BWXO026 TZHZ452 0.0000
BWXO026 TZHZ453 0.0000
BWXO026 TZHZ457 0.0000
BWXO026 TZHZ463 0.0000
BWXO026 TZHZ469 0.0000
BWXO026 TZHZ472 0.0000
BWXO026 TZHZ474 0.0000
BWXO026 TZHZ488 0.0000
BWXO026 TZHZ491 0.0000
BWXO026 TZHZ492 0.0000
BWXO026 TZHZ495 0.0000
BWXO026 TZHZ559 0.0000
BWXO026 TZHZ586 0.0000
BWXO026 TZMS164 0.0000
BWXO026 TZMS177 0.0000
BWXO026 TZMS178 0.0000
BWXO026 TZMS182 0.0000
BWXO026 TZMS183 0.0000
BWXO026 TZMS190 0.0000
BWXO026 TZMS192 0.0000
BWXO026 TZMS195 0.0000
BWXO026 TZMS196 0.0000
BWXO026 TZMS197 0.0000
BWXO026 TZMS198 0.0000
BWXO026 TZMS199 0.0000
BWXO026 TZSW140 0.0000
BWXO026 TZSW142 0.0000
BWXO026 TZSW145 0.0000
BWXO026 TZSW151 0.0000
BWXO026 TZSW155 0.0000
BWXO026 TZSW163 0.0000
BWXO026 TZSW171 0.0000
BWXO026 TZSW204 0.0000
BWXO026 TZSW205 0.0000
BWXO026 TZSW208 0.0000
BWXO026 TZSW216 0.0000
BWXO031 BWXO048 0.0409
BWXO031 BWXO056 0.0506
BWXO031 TZBG067 0.0000
BWXO031 TZBG069 0.0000
BWXO031 TZBG070 0.0000
BWXO031 TZBG071 0.0000
BWXO031 TZBG072 0.0000
BWXO031 TZBG073 0.0000
BWXO031 TZBG074 0.0000
BWXO031 TZBG076 0.0000
BWXO031 TZBG077 0.0000
BWXO031 TZBG079 0.0000
BWXO031 TZBG080 0.0000
BWXO031 TZHZ336 0.0000
BWXO031 TZHZ337 0.0000
BWXO031 TZHZ338 0.0000
BWXO031 TZHZ339 0.0000
BWXO031 TZHZ340 0.0000
BWXO031 TZHZ343 0.0000
BWXO031 TZHZ344 0.0000
BWXO031 TZHZ346 0.0000
BWXO031 TZHZ447 0.0000
BWXO031 TZHZ452 0.0000
BWXO031 TZHZ453 0.0000
BWXO031 TZHZ457 0.0000
BWXO031 TZHZ463 0.0000
BWXO031 TZHZ469 0.0000
BWXO031 TZHZ472 0.0000
BWXO031 TZHZ474 0.0000
BWXO031 TZHZ488 0.0000
BWXO031 TZHZ491 0.0000
BWXO031 TZHZ492 0.0000
BWXO031 TZHZ495 0.0000
BWXO031 TZHZ559 0.0000
BWXO031 TZHZ586 0.0000
BWXO031 TZMS164 0.0000
BWXO031 TZMS177 0.0000
BWXO031 TZMS178 0.0000
BWXO031 TZMS182 0.0000
BWXO031 TZMS183 0.0000
BWXO031 TZMS190 0.0000
BWXO031 TZMS192 0.0000
BWXO031 TZMS195 0.0000
BWXO031 TZMS196 0.0000
BWXO031 TZMS197 0.0000
BWXO031 TZMS198 0.0000
BWXO031 TZMS199 0.0000
BWXO031 TZSW140 0.0000
BWXO031 TZSW142 0.0000
BWXO031 TZSW145 0.0000
BWXO031 TZSW151 0.0000
BWXO031 TZSW155 0.0000
BWXO031 TZSW163 0.0000
BWXO031 TZSW171 0.0000
BWXO031 TZSW204 0.0000
BWXO031 TZSW205 0.0000
BWXO031 TZSW208 0.0000
BWXO031 TZSW216 0.0000
BWXO048 BWXO056 0.0916
BWXO048 TZBG067 0.0000
BWXO048 TZBG069 0.0000
BWXO048 TZBG070 0.0000
BWXO048 TZBG071 0.0000
BWXO048 TZBG072 0.0000
BWXO048 TZBG073 0.0000
BWXO048 TZBG074 0.0000
BWXO048 TZBG076 0.0000
BWXO048 TZBG077 0.0000
BWXO048 TZBG079 0.0000
BWXO048 TZBG080 0.0000
BWXO048 TZHZ336 0.0000
BWXO048 TZHZ337 0.0000
BWXO048 TZHZ338 0.0000
BWXO048 TZHZ339 0.0000
BWXO048 TZHZ340 0.0000
BWXO048 TZHZ343 0.0000
BWXO048 TZHZ344 0.0000
BWXO048 TZHZ346 0.0000
BWXO048 TZHZ447 0.0000
BWXO048 TZHZ452 0.0000
BWXO048 TZHZ453 0.0000
BWXO048 TZHZ457 0.0000
BWXO048 TZHZ463 0.0000
BWXO048 TZHZ469 0.0000
BWXO048 TZHZ472 0.0000
BWXO048 TZHZ474 0.0000
BWXO048 TZHZ488 0.0000
BWXO048 TZHZ491 0.0000
BWXO048 TZHZ492 0.0000
BWXO048 TZHZ495 0.0000
BWXO048 TZHZ559 0.0000
BWXO048 TZHZ586 0.0000
BWXO048 TZMS164 0.0000
BWXO048 TZMS177 0.0000
BWXO048 TZMS178 0.0000
BWXO048 TZMS182 0.0000
BWXO048 TZMS183 0.0000
BWXO048 TZMS190 0.0000
BWXO048 TZMS192 0.0000
BWXO048 TZMS195 0.0000
BWXO048 TZMS196 0.0000
BWXO048 TZMS197 0.0000
BWXO048 TZMS198 0.0000
BWXO048 TZMS199 0.0000
BWXO048 TZSW140 0.0000
BWXO048 TZSW142 0.0000
BWXO048 TZSW145 0.0000
BWXO048 TZSW151 0.0000
BWXO048 TZSW155 0.0000
BWXO048 TZSW163 0.0000
BWXO048 TZSW171 0.0000
BWXO048 TZSW204 0.0000
BWXO048 TZSW205 0.0000
BWXO048 TZSW208 0.0000
BWXO048 TZSW216 0.0000
BWXO056 TZBG067 0.0000
BWXO056 TZBG069 0.0000
BWXO056 TZBG070 0.0000
BWXO056 TZBG071 0.0000
BWXO056 TZBG072 0.0000
BWXO056 TZBG073 0.0000
BWXO056 TZBG074 0.0000
BWXO056 TZBG076 0.0000
BWXO056 TZBG077 0.0000
BWXO056 TZBG079 0.0000
BWXO056 TZBG080 0.0000
BWXO056 TZHZ336 0.0000
BWXO056 TZHZ337 0.0000
BWXO056 TZHZ338 0.0000
BWXO056 TZHZ339 0.0000
BWXO056 TZHZ340 0.0000
BWXO056 TZHZ343 0.0000
BWXO056 TZHZ344 0.0000
BWXO056 TZHZ346 0.0000
BWXO056 TZHZ447 0.0000
BWXO056 TZHZ452 0.0000
BWXO056 TZHZ453 0.0000
BWXO056 TZHZ457 0.0000
BWXO056 TZHZ463 0.0000
BWXO056 TZHZ469 0.0000
BWXO056 TZHZ472 0.0000
BWXO056 TZHZ474 0.0000
BWXO056 TZHZ488 0.0000
BWXO056 TZHZ491 0.0000
BWXO056 TZHZ492 0.0000
BWXO056 TZHZ495 0.0000
BWXO056 TZHZ559 0.0000
BWXO056 TZHZ586 0.0000
BWXO056 TZMS164 0.0000
BWXO056 TZMS177 0.0000
BWXO056 TZMS178 0.0000
BWXO056 TZMS182 0.0000
BWXO056 TZMS183 0.0000
BWXO056 TZMS190 0.0000
BWXO056 TZMS192 0.0000
BWXO056 TZMS195 0.0000
BWXO056 TZMS196 0.0000
BWXO056 TZMS197 0.0000
BWXO056 TZMS198 0.0000
BWXO056 TZMS199 0.0000
BWXO056 TZSW140 0.0000
BWXO056 TZSW142 0.0000
BWXO056 TZSW145 0.0000
BWXO056 TZSW151 0.0000
BWXO056 TZSW155 0.0000
BWXO056 TZSW163 0.0000
BWXO056 TZSW171 0.0000
BWXO056 TZSW204 0.0000
BWXO056 TZSW205 0.0000
BWXO056 TZSW208 0.0000
BWXO056 TZSW216 0.0000
TZBG067 TZBG069 0.0339
TZBG067 TZBG070 0.0064
TZBG067 TZBG071 0.0218
TZBG067 TZBG072 0.4814
TZBG067 TZBG073 0.0383
TZBG067 TZBG074 0.0326
TZBG067 TZBG076 0.0134
TZBG067 TZBG077 0.0205
TZBG067 TZBG079 0.1649
TZBG067 TZBG080 0.0245
TZBG067 TZHZ336 0.0000
TZBG067 TZHZ337 0.0000
TZBG067 TZHZ338 0.0000
TZBG067 TZHZ339 0.0000
TZBG067 TZHZ340 0.0000
TZBG067 TZHZ343 0.0000
TZBG067 TZHZ344 0.0000
TZBG067 TZHZ346 0.0000
TZBG067 TZHZ447 0.0000
TZBG067 TZHZ452 0.0000
TZBG067 TZHZ453 0.0000
TZBG067 TZHZ457 0.0000
TZBG067 TZHZ463 0.0000
TZBG067 TZHZ469 0.0000
TZBG067 TZHZ472 0.0000
TZBG067 TZHZ474 0.0000
TZBG067 TZHZ488 0.0000
TZBG067 TZHZ491 0.0000
TZBG067 TZHZ492 0.0000
TZBG067 TZHZ495 0.0000
TZBG067 TZHZ559 0.0000
TZBG067 TZHZ586 0.0000
TZBG067 TZMS164 0.0000
TZBG067 TZMS177 0.0150
TZBG067 TZMS178 0.0000
TZBG067 TZMS182 0.0103
TZBG067 TZMS183 0.0000
TZBG067 TZMS190 0.0132
TZBG067 TZMS192 0.0187
TZBG067 TZMS195 0.0000
TZBG067 TZMS196 0.0000
TZBG067 TZMS197 0.0043
TZBG067 TZMS198 0.0144
TZBG067 TZMS199 0.0107
TZBG067 TZSW140 0.0000
TZBG067 TZSW142 0.0000
TZBG067 TZSW145 0.0000
TZBG067 TZSW151 0.0114
TZBG067 TZSW155 0.0000
TZBG067 TZSW163 0.0144
TZBG067 TZSW171 0.0000
TZBG067 TZSW204 0.0000
TZBG067 TZSW205 0.0000
TZBG067 TZSW208 0.0150
TZBG067 TZSW216 0.0000
TZBG069 TZBG070 0.0181
TZBG069 TZBG071 0.0276
TZBG069 TZBG072 0.0192
TZBG069 TZBG073 0.5000
TZBG069 TZBG074 0.0398
TZBG069 TZBG076 0.0308
TZBG069 TZBG077 0.0000
TZBG069 TZBG079 0.0133
TZBG069 TZBG080 0.0253
TZBG069 TZHZ336 0.0000
TZBG069 TZHZ337 0.0000
TZBG069 TZHZ338 0.0000
TZBG069 TZHZ339 0.0000
TZBG069 TZHZ340 0.0000
TZBG069 TZHZ343 0.0000
TZBG069 TZHZ344 0.0000
TZBG069 TZHZ346 0.0000
TZBG069 TZHZ447 0.0000
TZBG069 TZHZ452 0.0080
TZBG069 TZHZ453 0.0000
TZBG069 TZHZ457 0.0000
TZBG069 TZHZ463 0.0000
TZBG069 TZHZ469 0.0000
TZBG069 TZHZ472 0.0000
TZBG069 TZHZ474 0.0000
TZBG069 TZHZ488 0.0000
TZBG069 TZHZ491 0.0000
TZBG069 TZHZ492 0.0000
TZBG069 TZHZ495 0.0000
TZBG069 TZHZ559 0.0000
TZBG069 TZHZ586 0.0000
TZBG069 TZMS164 0.0218
TZBG069 TZMS177 0.0000
TZBG069 TZMS178 0.0133
TZBG069 TZMS182 0.0192
TZBG069 TZMS183 0.0000
TZBG069 TZMS190 0.0141
TZBG069 TZMS192 0.0112
TZBG069 TZMS195 0.0234
TZBG069 TZMS196 0.0000
TZBG069 TZMS197 0.0072
TZBG069 TZMS198 0.0234
TZBG069 TZMS199 0.0000
TZBG069 TZSW140 0.0000
TZBG069 TZSW142 0.0000
TZBG069 TZSW145 0.0000
TZBG069 TZSW151 0.0201
TZBG069 TZSW155 0.0000
TZBG069 TZSW163 0.0115
TZBG069 TZSW171 0.0000
TZBG069 TZSW204 0.0000
TZBG069 TZSW205 0.0000
TZBG069 TZSW208 0.0187
TZBG069 TZSW216 0.0000
TZBG070 TZBG071 0.2708
TZBG070 TZBG072 0.0087
TZBG070 TZBG073 0.0114
TZBG070 TZBG074 0.2994
TZBG070 TZBG076 0.2757
TZBG070 TZBG077 0.0139
TZBG070 TZBG079 0.0279
TZBG070 TZBG080 0.0232
TZBG070 TZHZ336 0.0000
TZBG070 TZHZ337 0.0000
TZBG070 TZHZ338 0.0000
TZBG070 TZHZ339 0.0000
TZBG070 TZHZ340 0.0000
TZBG070 TZHZ343 0.0000
TZBG070 TZHZ344 0.0000
TZBG070 TZHZ346 0.0000
TZBG070 TZHZ447 0.0000
TZBG070 TZHZ452 0.0000
TZBG070 TZHZ453 0.0000
TZBG070 TZHZ457 0.0000
TZBG070 TZHZ463 0.0000
TZBG070 TZHZ469 0.0000
TZBG070 TZHZ472 0.0000
TZBG070 TZHZ474 0.0000
TZBG070 TZHZ488 0.0000
TZBG070 TZHZ491 0.0000
TZBG070 TZHZ492 0.0000
TZBG070 TZHZ495 0.0000
TZBG070 TZHZ559 0.0000
TZBG070 TZHZ586 0.0000
TZBG070 TZMS164 0.0000
TZBG070 TZMS177 0.0000
TZBG070 TZMS178 0.0000
TZBG070 TZMS182 0.0000
TZBG070 TZMS183 0.0000
TZBG070 TZMS190 0.0100
TZBG070 TZMS192 0.0000
TZBG070 TZMS195 0.0000
TZBG070 TZMS196 0.0000
TZBG070 TZMS197 0.0000
TZBG070 TZMS198 0.0000
TZBG070 TZMS199 0.0128
TZBG070 TZSW140 0.0000
TZBG070 TZSW142 0.0000
TZBG070 TZSW145 0.0000
TZBG070 TZSW151 0.0092
TZBG070 TZSW155 0.0000
TZBG070 TZSW163 0.0000
TZBG070 TZSW171 0.0000
TZBG070 TZSW204 0.0000
TZBG070 TZSW205 0.0000
TZBG070 TZSW208 0.0000
TZBG070 TZSW216 0.0000
TZBG071 TZBG072 0.0184
TZBG071 TZBG073 0.0245
TZBG071 TZBG074 0.5012
TZBG071 TZBG076 0.5354
TZBG071 TZBG077 0.0089
TZBG071 TZBG079 0.0350
TZBG071 TZBG080 0.0344
TZBG071 TZHZ336 0.0000
TZBG071 TZHZ337 0.0000
TZBG071 TZHZ338 0.0000
TZBG071 TZHZ339 0.0000
TZBG071 TZHZ340 0.0000
TZBG071 TZHZ343 0.0000
TZBG071 TZHZ344 0.0000
TZBG071 TZHZ346 0.0000
TZBG071 TZHZ447 0.0000
TZBG071 TZHZ452 0.0010
TZBG071 TZHZ453 0.0000
TZBG071 TZHZ457 0.0000
TZBG071 TZHZ463 0.0000
TZBG071 TZHZ469 0.0000
TZBG071 TZHZ472 0.0000
TZBG071 TZHZ474 0.0000
TZBG071 TZHZ488 0.0000
TZBG071 TZHZ491 0.0000
TZBG071 TZHZ492 0.0000
TZBG071 TZHZ495 0.0000
TZBG071 TZHZ559 0.0000
TZBG071 TZHZ586 0.0000
TZBG071 TZMS164 0.0080
TZBG071 TZMS177 0.0138
TZBG071 TZMS178 0.0063
TZBG071 TZMS182 0.0154
TZBG071 TZMS183 0.0000
TZBG071 TZMS190 0.0064
TZBG071 TZMS192 0.0088
TZBG071 TZMS195 0.0000
TZBG071 TZMS196 0.0113
TZBG071 TZMS197 0.0109
TZBG071 TZMS198 0.0000
TZBG071 TZMS199 0.0250
TZBG071 TZSW140 0.0000
TZBG071 TZSW142 0.0000
TZBG071 TZSW145 0.0000
TZBG071 TZSW151 0.0168
TZBG071 TZSW155 0.0000
TZBG071 TZSW163 0.0000
TZBG071 TZSW171 0.0000
TZBG071 TZSW204 0.0000
TZBG071 TZSW205 0.0000
TZBG071 TZSW208 0.0149
TZBG071 TZSW216 0.0000
TZBG072 TZBG073 0.0302
TZBG072 TZBG074 0.0331
TZBG072 TZBG076 0.0222
TZBG072 TZBG077 0.0283
TZBG072 TZBG079 0.1675
TZBG072 TZBG080 0.0205
TZBG072 TZHZ336 0.0000
TZBG072 TZHZ337 0.0000
TZBG072 TZHZ338 0.0000
TZBG072 TZHZ339 0.0000
TZBG072 TZHZ340 0.0000
TZBG072 TZHZ343 0.0000
TZBG072 TZHZ344 0.0000
TZBG072 TZHZ346 0.0000
TZBG072 TZHZ447 0.0000
TZBG072 TZHZ452 0.0000
TZBG072 TZHZ453 0.0000
TZBG072 TZHZ457 0.0000
TZBG072 TZHZ463 0.0000
TZBG072 TZHZ469 0.0000
TZBG072 TZHZ472 0.0000
TZBG072 TZHZ474 0.0000
TZBG072 TZHZ488 0.0000
TZBG072 TZHZ491 0.0000
TZBG072 TZHZ492 0.0000
TZBG072 TZHZ495 0.0000
TZBG072 TZHZ559 0.0000
TZBG072 TZHZ586 0.0000
TZBG072 TZMS164 0.0000
TZBG072 TZMS177 0.0000
TZBG072 TZMS178 0.0130
TZBG072 TZMS182 0.0104
TZBG072 TZMS183 0.0000
TZBG072 TZMS190 0.0134
TZBG072 TZMS192 0.0129
TZBG072 TZMS195 0.0000
TZBG072 TZMS196 0.0000
TZBG072 TZMS197 0.0133
TZBG072 TZMS198 0.0201
TZBG072 TZMS199 0.0156
TZBG072 TZSW140 0.0000
TZBG072 TZSW142 0.0000
TZBG072 TZSW145 0.0000
TZBG072 TZSW151 0.0155
TZBG072 TZSW155 0.0000
TZBG072 TZSW163 0.0000
TZBG072 TZSW171 0.0000
TZBG072 TZSW204 0.0000
TZBG072 TZSW205 0.0000
TZBG072 TZSW208 0.0136
TZBG072 TZSW216 0.0000
TZBG073 TZBG074 0.0258
TZBG073 TZBG076 0.0132
TZBG073 TZBG077 0.0199
TZBG073 TZBG079 0.0219
TZBG073 TZBG080 0.0168
TZBG073 TZHZ336 0.0000
TZBG073 TZHZ337 0.0000
TZBG073 TZHZ338 0.0000
TZBG073 TZHZ339 0.0000
TZBG073 TZHZ340 0.0110
TZBG073 TZHZ343 0.0000
TZBG073 TZHZ344 0.0000
TZBG073 TZHZ346 0.0000
TZBG073 TZHZ447 0.0000
TZBG073 TZHZ452 0.0232
TZBG073 TZHZ453 0.0000
TZBG073 TZHZ457 0.0000
TZBG073 TZHZ463 0.0000
TZBG073 TZHZ469 0.0000
TZBG073 TZHZ472 0.0000
TZBG073 TZHZ474 0.0000
TZBG073 TZHZ488 0.0000
TZBG073 TZHZ491 0.0000
TZBG073 TZHZ492 0.0000
TZBG073 TZHZ495 0.0000
TZBG073 TZHZ559 0.0000
TZBG073 TZHZ586 0.0000
TZBG073 TZMS164 0.0118
TZBG073 TZMS177 0.0168
TZBG073 TZMS178 0.0000
TZBG073 TZMS182 0.0138
TZBG073 TZMS183 0.0000
TZBG073 TZMS190 0.0135
TZBG073 TZMS192 0.0000
TZBG073 TZMS195 0.0000
TZBG073 TZMS196 0.0000
TZBG073 TZMS197 0.0111
TZBG073 TZMS198 0.0234
TZBG073 TZMS199 0.0191
TZBG073 TZSW140 0.0000
TZBG073 TZSW142 0.0000
TZBG073 TZSW145 0.0088
TZBG073 TZSW151 0.0201
TZBG073 TZSW155 0.0000
TZBG073 TZSW163 0.0188
TZBG073 TZSW171 0.0000
TZBG073 TZSW204 0.0000
TZBG073 TZSW205 0.0000
TZBG073 TZSW208 0.0106
TZBG073 TZSW216 0.0000
TZBG074 TZBG076 0.4978
TZBG074 TZBG077 0.0251
TZBG074 TZBG079 0.0235
TZBG074 TZBG080 0.0163
TZBG074 TZHZ336 0.0000
TZBG074 TZHZ337 0.0000
TZBG074 TZHZ338 0.0000
TZBG074 TZHZ339 0.0000
TZBG074 TZHZ340 0.0000
TZBG074 TZHZ343 0.0000
TZBG074 TZHZ344 0.0000
TZBG074 TZHZ346 0.0000
TZBG074 TZHZ447 0.0000
TZBG074 TZHZ452 0.0084
TZBG074 TZHZ453 0.0000
TZBG074 TZHZ457 0.0000
TZBG074 TZHZ463 0.0000
TZBG074 TZHZ469 0.0000
TZBG074 TZHZ472 0.0000
TZBG074 TZHZ474 0.0000
TZBG074 TZHZ488 0.0000
TZBG074 TZHZ491 0.0000
TZBG074 TZHZ492 0.0000
TZBG074 TZHZ495 0.0000
TZBG074 TZHZ559 0.0137
TZBG074 TZHZ586 0.0000
TZBG074 TZMS164 0.0098
TZBG074 TZMS177 0.0120
TZBG074 TZMS178 0.0070
TZBG074 TZMS182 0.0222
TZBG074 TZMS183 0.0112
TZBG074 TZMS190 0.0044
TZBG074 TZMS192 0.0192
TZBG074 TZMS195 0.0139
TZBG074 TZMS196 0.0075
TZBG074 TZMS197 0.0135
TZBG074 TZMS198 0.0171
TZBG074 TZMS199 0.0168
TZBG074 TZSW140 0.0000
TZBG074 TZSW142 0.0000
TZBG074 TZSW145 0.0088
TZBG074 TZSW151 0.0169
TZBG074 TZSW155 0.0000
TZBG074 TZSW163 0.0000
TZBG074 TZSW171 0.0073
TZBG074 TZSW204 0.0000
TZBG074 TZSW205 0.0000
TZBG074 TZSW208 0.0123
TZBG074 TZSW216 0.0000
TZBG076 TZBG077 0.0147
TZBG076 TZBG079 0.0378
TZBG076 TZBG080 0.0288
TZBG076 TZHZ336 0.0000
TZBG076 TZHZ337 0.0000
TZBG076 TZHZ338 0.0000
TZBG076 TZHZ339 0.0000
TZBG076 TZHZ340 0.0000
TZBG076 TZHZ343 0.0000
TZBG076 TZHZ344 0.0000
TZBG076 TZHZ346 0.0000
TZBG076 TZHZ447 0.0000
TZBG076 TZHZ452 0.0000
TZBG076 TZHZ453 0.0000
TZBG076 TZHZ457 0.0000
TZBG076 TZHZ463 0.0000
TZBG076 TZHZ469 0.0000
TZBG076 TZHZ472 0.0000
TZBG076 TZHZ474 0.0000
TZBG076 TZHZ488 0.0000
TZBG076 TZHZ491 0.0000
TZBG076 TZHZ492 0.0000
TZBG076 TZHZ495 0.0000
TZBG076 TZHZ559 0.0040
TZBG076 TZHZ586 0.0000
TZBG076 TZMS164 0.0000
TZBG076 TZMS177 0.0235
TZBG076 TZMS178 0.0051
TZBG076 TZMS182 0.0155
TZBG076 TZMS183 0.0000
TZBG076 TZMS190 0.0211
TZBG076 TZMS192 0.0000
TZBG076 TZMS195 0.0071
TZBG076 TZMS196 0.0000
TZBG076 TZMS197 0.0196
TZBG076 TZMS198 0.0000
TZBG076 TZMS199 0.0268
TZBG076 TZSW140 0.0000
TZBG076 TZSW142 0.0000
TZBG076 TZSW145 0.0120
TZBG076 TZSW151 0.0201
TZBG076 TZSW155 0.0000
TZBG076 TZSW163 0.0000
TZBG076 TZSW171 0.0000
TZBG076 TZSW204 0.0000
TZBG076 TZSW205 0.0000
TZBG076 TZSW208 0.0031
TZBG076 TZSW216 0.0000
TZBG077 TZBG079 0.0287
TZBG077 TZBG080 0.0000
TZBG077 TZHZ336 0.0000
TZBG077 TZHZ337 0.0000
TZBG077 TZHZ338 0.0000
TZBG077 TZHZ339 0.0000
TZBG077 TZHZ340 0.0000
TZBG077 TZHZ343 0.0000
TZBG077 TZHZ344 0.0000
TZBG077 TZHZ346 0.0000
TZBG077 TZHZ447 0.0000
TZBG077 TZHZ452 0.0000
TZBG077 TZHZ453 0.0000
TZBG077 TZHZ457 0.0000
TZBG077 TZHZ463 0.0000
TZBG077 TZHZ469 0.0000
TZBG077 TZHZ472 0.0000
TZBG077 TZHZ474 0.0000
TZBG077 TZHZ488 0.0000
TZBG077 TZHZ491 0.0000
TZBG077 TZHZ492 0.0000
TZBG077 TZHZ495 0.0000
TZBG077 TZHZ559 0.0116
TZBG077 TZHZ586 0.0000
TZBG077 TZMS164 0.0102
TZBG077 TZMS177 0.0216
TZBG077 TZMS178 0.0000
TZBG077 TZMS182 0.0000
TZBG077 TZMS183 0.0000
TZBG077 TZMS190 0.0095
TZBG077 TZMS192 0.0000
TZBG077 TZMS195 0.0000
TZBG077 TZMS196 0.0000
TZBG077 TZMS197 0.0000
TZBG077 TZMS198 0.0176
TZBG077 TZMS199 0.0000
TZBG077 TZSW140 0.0000
TZBG077 TZSW142 0.0000
TZBG077 TZSW145 0.0000
TZBG077 TZSW151 0.0000
TZBG077 TZSW155 0.0000
TZBG077 TZSW163 0.0000
TZBG077 TZSW171 0.0000
TZBG077 TZSW204 0.0000
TZBG077 TZSW205 0.0000
TZBG077 TZSW208 0.0170
TZBG077 TZSW216 0.0000
TZBG079 TZBG080 0.0336
TZBG079 TZHZ336 0.0000
TZBG079 TZHZ337 0.0000
TZBG079 TZHZ338 0.0000
TZBG079 TZHZ339 0.0000
TZBG079 TZHZ340 0.0160
TZBG079 TZHZ343 0.0000
TZBG079 TZHZ344 0.0000
TZBG079 TZHZ346 0.0000
TZBG079 TZHZ447 0.0000
TZBG079 TZHZ452 0.0000
TZBG079 TZHZ453 0.0000
TZBG079 TZHZ457 0.0000
TZBG079 TZHZ463 0.0000
TZBG079 TZHZ469 0.0000
TZBG079 TZHZ472 0.0000
TZBG079 TZHZ474 0.0000
TZBG079 TZHZ488 0.0000
TZBG079 TZHZ491 0.0000
TZBG079 TZHZ492 0.0000
TZBG079 TZHZ495 0.0000
TZBG079 TZHZ559 0.0201
TZBG079 TZHZ586 0.0144
TZBG079 TZMS164 0.0174
TZBG079 TZMS177 0.0245
TZBG079 TZMS178 0.0178
TZBG079 TZMS182 0.0253
TZBG079 TZMS183 0.0161
TZBG079 TZMS190 0.0156
TZBG079 TZMS192 0.0234
TZBG079 TZMS195 0.0137
TZBG079 TZMS196 0.0000
TZBG079 TZMS197 0.0126
TZBG079 TZMS198 0.0338
TZBG079 TZMS199 0.0279
TZBG079 TZSW140 0.0000
TZBG079 TZSW142 0.0000
TZBG079 TZSW145 0.0183
TZBG079 TZSW151 0.0234
TZBG079 TZSW155 0.0197
TZBG079 TZSW163 0.0222
TZBG079 TZSW171 0.0000
TZBG079 TZSW204 0.0000
TZBG079 TZSW205 0.0000
TZBG079 TZSW208 0.0143
TZBG079 TZSW216 0.0000
TZBG080 TZHZ336 0.0000
TZBG080 TZHZ337 0.0000
TZBG080 TZHZ338 0.0000
TZBG080 TZHZ339 0.0000
TZBG080 TZHZ340 0.0000
TZBG080 TZHZ343 0.0000
TZBG080 TZHZ344 0.0000
TZBG080 TZHZ346 0.0000
TZBG080 TZHZ447 0.0000
TZBG080 TZHZ452 0.0000
TZBG080 TZHZ453 0.0000
TZBG080 TZHZ457 0.0000
TZBG080 TZHZ463 0.0000
TZBG080 TZHZ469 0.0000
TZBG080 TZHZ472 0.0000
TZBG080 TZHZ474 0.0000
TZBG080 TZHZ488 0.0000
TZBG080 TZHZ491 0.0000
TZBG080 TZHZ492 0.0000
TZBG080 TZHZ495 0.0000
TZBG080 TZHZ559 0.0000
TZBG080 TZHZ586 0.0000
TZBG080 TZMS164 0.0000
TZBG080 TZMS177 0.0198
TZBG080 TZMS178 0.0000
TZBG080 TZMS182 0.0122
TZBG080 TZMS183 0.0000
TZBG080 TZMS190 0.0172
TZBG080 TZMS192 0.0249
TZBG080 TZMS195 0.0000
TZBG080 TZMS196 0.0164
TZBG080 TZMS197 0.0163
TZBG080 TZMS198 0.0000
TZBG080 TZMS199 0.0155
TZBG080 TZSW140 0.0000
TZBG080 TZSW142 0.0000
TZBG080 TZSW145 0.0000
TZBG080 TZSW151 0.0183
TZBG080 TZSW155 0.0000
TZBG080 TZSW163 0.0000
TZBG080 TZSW171 0.0000
TZBG080 TZSW204 0.0000
TZBG080 TZSW205 0.0000
TZBG080 TZSW208 0.0000
TZBG080 TZSW216 0.0000
TZHZ336 TZHZ337 0.0000
TZHZ336 TZHZ338 0.0000
TZHZ336 TZHZ339 0.0000
TZHZ336 TZHZ340 0.0118
TZHZ336 TZHZ343 0.0000
TZHZ336 TZHZ344 0.0000
TZHZ336 TZHZ346 0.0000
TZHZ336 TZHZ447 0.0000
TZHZ336 TZHZ452 0.0304
TZHZ336 TZHZ453 0.0000
TZHZ336 TZHZ457 0.0000
TZHZ336 TZHZ463 0.0000
TZHZ336 TZHZ469 0.0000
TZHZ336 TZHZ472 0.0000
TZHZ336 TZHZ474 0.0000
TZHZ336 TZHZ488 0.0182
TZHZ336 TZHZ491 0.0000
TZHZ336 TZHZ492 0.0000
TZHZ336 TZHZ495 0.0000
TZHZ336 TZHZ559 0.0156
TZHZ336 TZHZ586 0.0201
TZHZ336 TZMS164 0.0000
TZHZ336 TZMS177 0.0000
TZHZ336 TZMS178 0.0000
TZHZ336 TZMS182 0.0000
TZHZ336 TZMS183 0.0000
TZHZ336 TZMS190 0.0000
TZHZ336 TZMS192 0.0000
TZHZ336 TZMS195 0.0000
TZHZ336 TZMS196 0.0000
TZHZ336 TZMS197 0.0000
TZHZ336 TZMS198 0.0000
TZHZ336 TZMS199 0.0000
TZHZ336 TZSW140 0.0000
TZHZ336 TZSW142 0.0000
TZHZ336 TZSW145 0.0000
TZHZ336 TZSW151 0.0000
TZHZ336 TZSW155 0.0000
TZHZ336 TZSW163 0.0000
TZHZ336 TZSW171 0.0000
TZHZ336 TZSW204 0.0000
TZHZ336 TZSW205 0.0000
TZHZ336 TZSW208 0.0000
TZHZ336 TZSW216 0.0000
TZHZ337 TZHZ338 0.1764
TZHZ337 TZHZ339 0.0831
TZHZ337 TZHZ340 0.0123
TZHZ337 TZHZ343 0.0651
TZHZ337 TZHZ344 0.0933
TZHZ337 TZHZ346 0.1316
TZHZ337 TZHZ447 0.0664
TZHZ337 TZHZ452 0.0234
TZHZ337 TZHZ453 0.0590
TZHZ337 TZHZ457 0.1208
TZHZ337 TZHZ463 0.0530
TZHZ337 TZHZ469 0.0652
TZHZ337 TZHZ472 0.0945
TZHZ337 TZHZ474 0.1003
TZHZ337 TZHZ488 0.0458
TZHZ337 TZHZ491 0.1124
TZHZ337 TZHZ492 0.0995
TZHZ337 TZHZ495 0.0558
TZHZ337 TZHZ559 0.0216
TZHZ337 TZHZ586 0.0000
TZHZ337 TZMS164 0.0000
TZHZ337 TZMS177 0.0000
TZHZ337 TZMS178 0.0000
TZHZ337 TZMS182 0.0000
TZHZ337 TZMS183 0.0000
TZHZ337 TZMS190 0.0000
TZHZ337 TZMS192 0.0000
TZHZ337 TZMS195 0.0000
TZHZ337 TZMS196 0.0000
TZHZ337 TZMS197 0.0000
TZHZ337 TZMS198 0.0000
TZHZ337 TZMS199 0.0000
TZHZ337 TZSW140 0.0000
TZHZ337 TZSW142 0.0000
TZHZ337 TZSW145 0.0000
TZHZ337 TZSW151 0.0000
TZHZ337 TZSW155 0.0000
TZHZ337 TZSW163 0.0000
TZHZ337 TZSW171 0.0000
TZHZ337 TZSW204 0.0000
TZHZ337 TZSW205 0.0000
TZHZ337 TZSW208 0.0000
TZHZ337 TZSW216 0.0000
TZHZ338 TZHZ339 0.3307
TZHZ338 TZHZ340 0.0000
TZHZ338 TZHZ343 0.0543
TZHZ338 TZHZ344 0.1058
TZHZ338 TZHZ346 0.1807
TZHZ338 TZHZ447 0.0902
TZHZ338 TZHZ452 0.0000
TZHZ338 TZHZ453 0.0546
TZHZ338 TZHZ457 0.0962
TZHZ338 TZHZ463 0.0821
TZHZ338 TZHZ469 0.0592
TZHZ338 TZHZ472 0.0968
TZHZ338 TZHZ474 0.1235
TZHZ338 TZHZ488 0.0000
TZHZ338 TZHZ491 0.1242
TZHZ338 TZHZ492 0.1169
TZHZ338 TZHZ495 0.0760
TZHZ338 TZHZ559 0.0315
TZHZ338 TZHZ586 0.0000
TZHZ338 TZMS164 0.0000
TZHZ338 TZMS177 0.0000
TZHZ338 TZMS178 0.0000
TZHZ338 TZMS182 0.0000
TZHZ338 TZMS183 0.0000
TZHZ338 TZMS190 0.0000
TZHZ338 TZMS192 0.0000
TZHZ338 TZMS195 0.0000
TZHZ338 TZMS196 0.0000
TZHZ338 TZMS197 0.0000
TZHZ338 TZMS198 0.0000
TZHZ338 TZMS199 0.0000
TZHZ338 TZSW140 0.0000
TZHZ338 TZSW142 0.0000
TZHZ338 TZSW145 0.0000
TZHZ338 TZSW151 0.0000
TZHZ338 TZSW155 0.0000
TZHZ338 TZSW163 0.0000
TZHZ338 TZSW171 0.0000
TZHZ338 TZSW204 0.0000
TZHZ338 TZSW205 0.0000
TZHZ338 TZSW208 0.0000
TZHZ338 TZSW216 0.0000
TZHZ339 TZHZ340 0.0288
TZHZ339 TZHZ343 0.0741
TZHZ339 TZHZ344 0.1486
TZHZ339 TZHZ346 0.1675
TZHZ339 TZHZ447 0.0931
TZHZ339 TZHZ452 0.0461
TZHZ339 TZHZ453 0.0664
TZHZ339 TZHZ457 0.0810
TZHZ339 TZHZ463 0.1010
TZHZ339 TZHZ469 0.0815
TZHZ339 TZHZ472 0.0970
TZHZ339 TZHZ474 0.1114
TZHZ339 TZHZ488 0.0000
TZHZ339 TZHZ491 0.1571
TZHZ339 TZHZ492 0.1211
TZHZ339 TZHZ495 0.0783
TZHZ339 TZHZ559 0.1112
TZHZ339 TZHZ586 0.0000
TZHZ339 TZMS164 0.0000
TZHZ339 TZMS177 0.0000
TZHZ339 TZMS178 0.0000
TZHZ339 TZMS182 0.0000
TZHZ339 TZMS183 0.0000
TZHZ339 TZMS190 0.0000
TZHZ339 TZMS192 0.0000
TZHZ339 TZMS195 0.0000
TZHZ339 TZMS196 0.0000
TZHZ339 TZMS197 0.0000
TZHZ339 TZMS198 0.0000
TZHZ339 TZMS199 0.0000
TZHZ339 TZSW140 0.0000
TZHZ339 TZSW142 0.0000
TZHZ339 TZSW145 0.0000
TZHZ339 TZSW151 0.0000
TZHZ339 TZSW155 0.0000
TZHZ339 TZSW163 0.0000
TZHZ339 TZSW171 0.0000
TZHZ339 TZSW204 0.0000
TZHZ339 TZSW205 0.0000
TZHZ339 TZSW208 0.0000
TZHZ339 TZSW216 0.0000
TZHZ340 TZHZ343 0.0864
TZHZ340 TZHZ344 0.0000
TZHZ340 TZHZ346 0.0000
TZHZ340 TZHZ447 0.0133
TZHZ340 TZHZ452 0.0386
TZHZ340 TZHZ453 0.0838
TZHZ340 TZHZ457 0.0000
TZHZ340 TZHZ463 0.0000
TZHZ340 TZHZ469 0.1014
TZHZ340 TZHZ472 0.0000
TZHZ340 TZHZ474 0.0000
TZHZ340 TZHZ488 0.0236
TZHZ340 TZHZ491 0.0328
TZHZ340 TZHZ492 0.0304
TZHZ340 TZHZ495 0.0213
TZHZ340 TZHZ559 0.0309
TZHZ340 TZHZ586 0.0142
TZHZ340 TZMS164 0.0000
TZHZ340 TZMS177 0.0000
TZHZ340 TZMS178 0.0000
TZHZ340 TZMS182 0.0000
TZHZ340 TZMS183 0.0000
TZHZ340 TZMS190 0.0000
TZHZ340 TZMS192 0.0000
TZHZ340 TZMS195 0.0000
TZHZ340 TZMS196 0.0000
TZHZ340 TZMS197 0.0000
TZHZ340 TZMS198 0.0149
TZHZ340 TZMS199 0.0000
TZHZ340 TZSW140 0.0000
TZHZ340 TZSW142 0.0000
TZHZ340 TZSW145 0.0000
TZHZ340 TZSW151 0.0000
TZHZ340 TZSW155 0.0000
TZHZ340 TZSW163 0.0000
TZHZ340 TZSW171 0.0000
TZHZ340 TZSW204 0.0000
TZHZ340 TZSW205 0.0000
TZHZ340 TZSW208 0.0000
TZHZ340 TZSW216 0.0000
TZHZ343 TZHZ344 0.0821
TZHZ343 TZHZ346 0.0590
TZHZ343 TZHZ447 0.0704
TZHZ343 TZHZ452 0.0244
TZHZ343 TZHZ453 0.1084
TZHZ343 TZHZ457 0.0867
TZHZ343 TZHZ463 0.0884
TZHZ343 TZHZ469 0.1241
TZHZ343 TZHZ472 0.1245
TZHZ343 TZHZ474 0.0808
TZHZ343 TZHZ488 0.0000
TZHZ343 TZHZ491 0.0911
TZHZ343 TZHZ492 0.0687
TZHZ343 TZHZ495 0.0928
TZHZ343 TZHZ559 0.0355
TZHZ343 TZHZ586 0.0000
TZHZ343 TZMS164 0.0000
TZHZ343 TZMS177 0.0000
TZHZ343 TZMS178 0.0000
TZHZ343 TZMS182 0.0000
TZHZ343 TZMS183 0.0000
TZHZ343 TZMS190 0.0000
TZHZ343 TZMS192 0.0000
TZHZ343 TZMS195 0.0000
TZHZ343 TZMS196 0.0000
TZHZ343 TZMS197 0.0000
TZHZ343 TZMS198 0.0000
TZHZ343 TZMS199 0.0000
TZHZ343 TZSW140 0.0000
TZHZ343 TZSW142 0.0000
TZHZ343 TZSW145 0.0000
TZHZ343 TZSW151 0.0000
TZHZ343 TZSW155 0.0000
TZHZ343 TZSW163 0.0000
TZHZ343 TZSW171 0.0000
TZHZ343 TZSW204 0.0000
TZHZ343 TZSW205 0.0000
TZHZ343 TZSW208 0.0000
TZHZ343 TZSW216 0.0000
TZHZ344 TZHZ346 0.3357
TZHZ344 TZHZ447 0.1162
TZHZ344 TZHZ452 0.0000
TZHZ344 TZHZ453 0.1059
TZHZ344 TZHZ457 0.1279
TZHZ344 TZHZ463 0.1594
TZHZ344 TZHZ469 0.1004
TZHZ344 TZHZ472 0.1683
TZHZ344 TZHZ474 0.1499
TZHZ344 TZHZ488 0.0000
TZHZ344 TZHZ491 0.1842
TZHZ344 TZHZ492 0.1837
TZHZ344 TZHZ495 0.1008
TZHZ344 TZHZ559 0.0000
TZHZ344 TZHZ586 0.0000
TZHZ344 TZMS164 0.0000
TZHZ344 TZMS177 0.0000
TZHZ344 TZMS178 0.0000
TZHZ344 TZMS182 0.0000
TZHZ344 TZMS183 0.0000
TZHZ344 TZMS190 0.0000
TZHZ344 TZMS192 0.0000
TZHZ344 TZMS195 0.0000
TZHZ344 TZMS196 0.0000
TZHZ344 TZMS197 0.0000
TZHZ344 TZMS198 0.0000
TZHZ344 TZMS199 0.0000
TZHZ344 TZSW140 0.0000
TZHZ344 TZSW142 0.0000
TZHZ344 TZSW145 0.0000
TZHZ344 TZSW151 0.0000
TZHZ344 TZSW155 0.0000
TZHZ344 TZSW163 0.0000
TZHZ344 TZSW171 0.0000
TZHZ344 TZSW204 0.0000
TZHZ344 TZSW205 0.0000
TZHZ344 TZSW208 0.0000
TZHZ344 TZSW216 0.0000
TZHZ346 TZHZ447 0.1018
TZHZ346 TZHZ452 0.0000
TZHZ346 TZHZ453 0.0820
TZHZ346 TZHZ457 0.1473
TZHZ346 TZHZ463 0.1316
TZHZ346 TZHZ469 0.0828
TZHZ346 TZHZ472 0.1363
TZHZ346 TZHZ474 0.1318
TZHZ346 TZHZ488 0.0000
TZHZ346 TZHZ491 0.1864
TZHZ346 TZHZ492 0.1597
TZHZ346 TZHZ495 0.0837
TZHZ346 TZHZ559 0.0000
TZHZ346 TZHZ586 0.0000
TZHZ346 TZMS164 0.0000
TZHZ346 TZMS177 0.0000
TZHZ346 TZMS178 0.0000
TZHZ346 TZMS182 0.0000
TZHZ346 TZMS183 0.0000
TZHZ346 TZMS190 0.0000
TZHZ346 TZMS192 0.0000
TZHZ346 TZMS195 0.0000
TZHZ346 TZMS196 0.0000
TZHZ346 TZMS197 0.0000
TZHZ346 TZMS198 0.0000
TZHZ346 TZMS199 0.0000
TZHZ346 TZSW140 0.0000
TZHZ346 TZSW142 0.0000
TZHZ346 TZSW145 0.0000
TZHZ346 TZSW151 0.0000
TZHZ346 TZSW155 0.0000
TZHZ346 TZSW163 0.0000
TZHZ346 TZSW171 0.0000
TZHZ346 TZSW204 0.0000
TZHZ346 TZSW205 0.0000
TZHZ346 TZSW208 0.0000
TZHZ346 TZSW216 0.0000
TZHZ447 TZHZ452 0.0297
TZHZ447 TZHZ453 0.0587
TZHZ447 TZHZ457 0.0872
TZHZ447 TZHZ463 0.0900
TZHZ447 TZHZ469 0.0874
TZHZ447 TZHZ472 0.1429
TZHZ447 TZHZ474 0.1274
TZHZ447 TZHZ488 0.0352
TZHZ447 TZHZ491 0.1122
TZHZ447 TZHZ492 0.3255
TZHZ447 TZHZ495 0.0587
TZHZ447 TZHZ559 0.0238
TZHZ447 TZHZ586 0.0000
TZHZ447 TZMS164 0.0000
TZHZ447 TZMS177 0.0000
TZHZ447 TZMS178 0.0000
TZHZ447 TZMS182 0.0000
TZHZ447 TZMS183 0.0000
TZHZ447 TZMS190 0.0000
TZHZ447 TZMS192 0.0000
TZHZ447 TZMS195 0.0000
TZHZ447 TZMS196 0.0000
TZHZ447 TZMS197 0.0000
TZHZ447 TZMS198 0.0000
TZHZ447 TZMS199 0.0000
TZHZ447 TZSW140 0.0000
TZHZ447 TZSW142 0.0000
TZHZ447 TZSW145 0.0000
TZHZ447 TZSW151 0.0000
TZHZ447 TZSW155 0.0000
TZHZ447 TZSW163 0.0000
TZHZ447 TZSW171 0.0000
TZHZ447 TZSW204 0.0000
TZHZ447 TZSW205 0.0000
TZHZ447 TZSW208 0.0000
TZHZ447 TZSW216 0.0000
TZHZ452 TZHZ453 0.0413
TZHZ452 TZHZ457 0.0240
TZHZ452 TZHZ463 0.0000
TZHZ452 TZHZ469 0.0473
TZHZ452 TZHZ472 0.0274
TZHZ452 TZHZ474 0.0000
TZHZ452 TZHZ488 0.0279
TZHZ452 TZHZ491 0.0441
TZHZ452 TZHZ492 0.0661
TZHZ452 TZHZ495 0.0362
TZHZ452 TZHZ559 0.0366
TZHZ452 TZHZ586 0.0634
TZHZ452 TZMS164 0.0000
TZHZ452 TZMS177 0.0196
TZHZ452 TZMS178 0.0000
TZHZ452 TZMS182 0.0000
TZHZ452 TZMS183 0.0000
TZHZ452 TZMS190 0.0000
TZHZ452 TZMS192 0.0000
TZHZ452 TZMS195 0.0000
TZHZ452 TZMS196 0.0000
TZHZ452 TZMS197 0.0000
TZHZ452 TZMS198 0.0181
TZHZ452 TZMS199 0.0128
TZHZ452 TZSW140 0.0000
TZHZ452 TZSW142 0.0000
TZHZ452 TZSW145 0.0000
TZHZ452 TZSW151 0.0165
TZHZ452 TZSW155 0.0000
TZHZ452 TZSW163 0.0000
TZHZ452 TZSW171 0.0102
TZHZ452 TZSW204 0.0000
TZHZ452 TZSW205 0.0000
TZHZ452 TZSW208 0.0196
TZHZ452 TZSW216 0.0000
TZHZ453 TZHZ457 0.0971
TZHZ453 TZHZ463 0.1621
TZHZ453 TZHZ469 0.4462
TZHZ453 TZHZ472 0.1028
TZHZ453 TZHZ474 0.1028
TZHZ453 TZHZ488 0.0000
TZHZ453 TZHZ491 0.0950
TZHZ453 TZHZ492 0.0889
TZHZ453 TZHZ495 0.1118
TZHZ453 TZHZ559 0.0000
TZHZ453 TZHZ586 0.0000
TZHZ453 TZMS164 0.0000
TZHZ453 TZMS177 0.0000
TZHZ453 TZMS178 0.0000
TZHZ453 TZMS182 0.0000
TZHZ453 TZMS183 0.0000
TZHZ453 TZMS190 0.0000
TZHZ453 TZMS192 0.0000
TZHZ453 TZMS195 0.0000
TZHZ453 TZMS196 0.0000
TZHZ453 TZMS197 0.0000
TZHZ453 TZMS198 0.0000
TZHZ453 TZMS199 0.0000
TZHZ453 TZSW140 0.0000
TZHZ453 TZSW142 0.0000
TZHZ453 TZSW145 0.0000
TZHZ453 TZSW151 0.0000
TZHZ453 TZSW155 0.0000
TZHZ453 TZSW163 0.0000
TZHZ453 TZSW171 0.0000
TZHZ453 TZSW204 0.0000
TZHZ453 TZSW205 0.0000
TZHZ453 TZSW208 0.0000
TZHZ453 TZSW216 0.0000
TZHZ457 TZHZ463 0.1043
TZHZ457 TZHZ469 0.1085
TZHZ457 TZHZ472 0.1298
TZHZ457 TZHZ474 0.2230
TZHZ457 TZHZ488 0.0000
TZHZ457 TZHZ491 0.1370
TZHZ457 TZHZ492 0.1109
TZHZ457 TZHZ495 0.1293
TZHZ457 TZHZ559 0.0290
TZHZ457 TZHZ586 0.0000
TZHZ457 TZMS164 0.0000
TZHZ457 TZMS177 0.0000
TZHZ457 TZMS178 0.0000
TZHZ457 TZMS182 0.0000
TZHZ457 TZMS183 0.0000
TZHZ457 TZMS190 0.0000
TZHZ457 TZMS192 0.0000
TZHZ457 TZMS195 0.0000
TZHZ457 TZMS196 0.0000
TZHZ457 TZMS197 0.0000
TZHZ457 TZMS198 0.0000
TZHZ457 TZMS199 0.0000
TZHZ457 TZSW140 0.0000
TZHZ457 TZSW142 0.0000
TZHZ457 TZSW145 0.0000
TZHZ457 TZSW151 0.0000
TZHZ457 TZSW155 0.0000
TZHZ457 TZSW163 0.0000
TZHZ457 TZSW171 0.0000
TZHZ457 TZSW204 0.0000
TZHZ457 TZSW205 0.0000
TZHZ457 TZSW208 0.0000
TZHZ457 TZSW216 0.0000
TZHZ463 TZHZ469 0.2134
TZHZ463 TZHZ472 0.1672
TZHZ463 TZHZ474 0.1313
TZHZ463 TZHZ488 0.0000
TZHZ463 TZHZ491 0.1236
TZHZ463 TZHZ492 0.1129
TZHZ463 TZHZ495 0.1065
TZHZ463 TZHZ559 0.0000
TZHZ463 TZHZ586 0.0000
TZHZ463 TZMS164 0.0000
TZHZ463 TZMS177 0.0000
TZHZ463 TZMS178 0.0000
TZHZ463 TZMS182 0.0000
TZHZ463 TZMS183 0.0000
TZHZ463 TZMS190 0.0000
TZHZ463 TZMS192 0.0000
TZHZ463 TZMS195 0.0000
TZHZ463 TZMS196 0.0000
TZHZ463 TZMS197 0.0000
TZHZ463 TZMS198 0.0000
TZHZ463 TZMS199 0.0000
TZHZ463 TZSW140 0.0000
TZHZ463 TZSW142 0.0000
TZHZ463 TZSW145 0.0000
TZHZ463 TZSW151 0.0000
TZHZ463 TZSW155 0.0000
TZHZ463 TZSW163 0.0000
TZHZ463 TZSW171 0.0000
TZHZ463 TZSW204 0.0000
TZHZ463 TZSW205 0.0000
TZHZ463 TZSW208 0.0000
TZHZ463 TZSW216 0.0000
TZHZ469 TZHZ472 0.0996
TZHZ469 TZHZ474 0.1007
TZHZ469 TZHZ488 0.0000
TZHZ469 TZHZ491 0.1110
TZHZ469 TZHZ492 0.1177
TZHZ469 TZHZ495 0.1140
TZHZ469 TZHZ559 0.0000
TZHZ469 TZHZ586 0.0000
TZHZ469 TZMS164 0.0000
TZHZ469 TZMS177 0.0000
TZHZ469 TZMS178 0.0000
TZHZ469 TZMS182 0.0000
TZHZ469 TZMS183 0.0000
TZHZ469 TZMS190 0.0000
TZHZ469 TZMS192 0.0000
TZHZ469 TZMS195 0.0000
TZHZ469 TZMS196 0.0000
TZHZ469 TZMS197 0.0000
TZHZ469 TZMS198 0.0000
TZHZ469 TZMS199 0.0000
TZHZ469 TZSW140 0.0000
TZHZ469 TZSW142 0.0000
TZHZ469 TZSW145 0.0000
TZHZ469 TZSW151 0.0000
TZHZ469 TZSW155 0.0000
TZHZ469 TZSW163 0.0000
TZHZ469 TZSW171 0.0000
TZHZ469 TZSW204 0.0000
TZHZ469 TZSW205 0.0000
TZHZ469 TZSW208 0.0000
TZHZ469 TZSW216 0.0000
TZHZ472 TZHZ474 0.1600
TZHZ472 TZHZ488 0.0000
TZHZ472 TZHZ491 0.1329
TZHZ472 TZHZ492 0.0875
TZHZ472 TZHZ495 0.1131
TZHZ472 TZHZ559 0.0000
TZHZ472 TZHZ586 0.0000
TZHZ472 TZMS164 0.0000
TZHZ472 TZMS177 0.0000
TZHZ472 TZMS178 0.0000
TZHZ472 TZMS182 0.0000
TZHZ472 TZMS183 0.0000
TZHZ472 TZMS190 0.0000
TZHZ472 TZMS192 0.0000
TZHZ472 TZMS195 0.0000
TZHZ472 TZMS196 0.0000
TZHZ472 TZMS197 0.0000
TZHZ472 TZMS198 0.0000
TZHZ472 TZMS199 0.0000
TZHZ472 TZSW140 0.0000
TZHZ472 TZSW142 0.0000
TZHZ472 TZSW145 0.0000
TZHZ472 TZSW151 0.0000
TZHZ472 TZSW155 0.0000
TZHZ472 TZSW163 0.0000
TZHZ472 TZSW171 0.0000
TZHZ472 TZSW204 0.0000
TZHZ472 TZSW205 0.0000
TZHZ472 TZSW208 0.0000
TZHZ472 TZSW216 0.0000
TZHZ474 TZHZ488 0.0000
TZHZ474 TZHZ491 0.1335
TZHZ474 TZHZ492 0.1096
TZHZ474 TZHZ495 0.1125
TZHZ474 TZHZ559 0.0000
TZHZ474 TZHZ586 0.0000
TZHZ474 TZMS164 0.0000
TZHZ474 TZMS177 0.0000
TZHZ474 TZMS178 0.0000
TZHZ474 TZMS182 0.0000
TZHZ474 TZMS183 0.0000
TZHZ474 TZMS190 0.0000
TZHZ474 TZMS192 0.0000
TZHZ474 TZMS195 0.0000
TZHZ474 TZMS196 0.0000
TZHZ474 TZMS197 0.0000
TZHZ474 TZMS198 0.0000
TZHZ474 TZMS199 0.0000
TZHZ474 TZSW140 0.0000
TZHZ474 TZSW142 0.0000
TZHZ474 TZSW145 0.0000
TZHZ474 TZSW151 0.0000
TZHZ474 TZSW155 0.0000
TZHZ474 TZSW163 0.0000
TZHZ474 TZSW171 0.0000
TZHZ474 TZSW204 0.0000
TZHZ474 TZSW205 0.0000
TZHZ474 TZSW208 0.0000
TZHZ474 TZSW216 0.0000
TZHZ488 TZHZ491 0.0000
TZHZ488 TZHZ492 0.1137
TZHZ488 TZHZ495 0.0000
TZHZ488 TZHZ559 0.0102
TZHZ488 TZHZ586 0.0133
TZHZ488 TZMS164 0.0000
TZHZ488 TZMS177 0.0000
TZHZ488 TZMS178 0.0000
TZHZ488 TZMS182 0.0000
TZHZ488 TZMS183 0.0000
TZHZ488 TZMS190 0.0000
TZHZ488 TZMS192 0.0000
TZHZ488 TZMS195 0.0000
TZHZ488 TZMS196 0.0000
TZHZ488 TZMS197 0.0000
TZHZ488 TZMS198 0.0244
TZHZ488 TZMS199 0.0000
TZHZ488 TZSW140 0.0000
TZHZ488 TZSW142 0.0000
TZHZ488 TZSW145 0.0000
TZHZ488 TZSW151 0.0000
TZHZ488 TZSW155 0.0000
TZHZ488 TZSW163 0.0000
TZHZ488 TZSW171 0.0000
TZHZ488 TZSW204 0.0000
TZHZ488 TZSW205 0.0000
TZHZ488 TZSW208 0.0000
TZHZ488 TZSW216 0.0000
TZHZ491 TZHZ492 0.1604
TZHZ491 TZHZ495 0.0856
TZHZ491 TZHZ559 0.0489
TZHZ491 TZHZ586 0.0000
TZHZ491 TZMS164 0.0000
TZHZ491 TZMS177 0.0000
TZHZ491 TZMS178 0.0000
TZHZ491 TZMS182 0.0000
TZHZ491 TZMS183 0.0000
TZHZ491 TZMS190 0.0000
TZHZ491 TZMS192 0.0000
TZHZ491 TZMS195 0.0000
TZHZ491 TZMS196 0.0000
TZHZ491 TZMS197 0.0000
TZHZ491 TZMS198 0.0000
TZHZ491 TZMS199 0.0000
TZHZ491 TZSW140 0.0000
TZHZ491 TZSW142 0.0000
TZHZ491 TZSW145 0.0000
TZHZ491 TZSW151 0.0000
TZHZ491 TZSW155 0.0000
TZHZ491 TZSW163 0.0000
TZHZ491 TZSW171 0.0000
TZHZ491 TZSW204 0.0000
TZHZ491 TZSW205 0.0000
TZHZ491 TZSW208 0.0000
TZHZ491 TZSW216 0.0000
TZHZ492 TZHZ495 0.0900
TZHZ492 TZHZ559 0.0301
TZHZ492 TZHZ586 0.0161
TZHZ492 TZMS164 0.0000
TZHZ492 TZMS177 0.0000
TZHZ492 TZMS178 0.0000
TZHZ492 TZMS182 0.0000
TZHZ492 TZMS183 0.0000
TZHZ492 TZMS190 0.0000
TZHZ492 TZMS192 0.0000
TZHZ492 TZMS195 0.0000
TZHZ492 TZMS196 0.0000
TZHZ492 TZMS197 0.0000
TZHZ492 TZMS198 0.0000
TZHZ492 TZMS199 0.0000
TZHZ492 TZSW140 0.0000
TZHZ492 TZSW142 0.0000
TZHZ492 TZSW145 0.0000
TZHZ492 TZSW151 0.0000
TZHZ492 TZSW155 0.0000
TZHZ492 TZSW163 0.0000
TZHZ492 TZSW171 0.0000
TZHZ492 TZSW204 0.0000
TZHZ492 TZSW205 0.0000
TZHZ492 TZSW208 0.0000
TZHZ492 TZSW216 0.0000
TZHZ495 TZHZ559 0.0000
TZHZ495 TZHZ586 0.0000
TZHZ495 TZMS164 0.0000
TZHZ495 TZMS177 0.0000
TZHZ495 TZMS178 0.0000
TZHZ495 TZMS182 0.0000
TZHZ495 TZMS183 0.0000
TZHZ495 TZMS190 0.0000
TZHZ495 TZMS192 0.0000
TZHZ495 TZMS195 0.0000
TZHZ495 TZMS196 0.0000
TZHZ495 TZMS197 0.0000
TZHZ495 TZMS198 0.0000
TZHZ495 TZMS199 0.0000
TZHZ495 TZSW140 0.0000
TZHZ495 TZSW142 0.0000
TZHZ495 TZSW145 0.0000
TZHZ495 TZSW151 0.0000
TZHZ495 TZSW155 0.0000
TZHZ495 TZSW163 0.0000
TZHZ495 TZSW171 0.0000
TZHZ495 TZSW204 0.0000
TZHZ495 TZSW205 0.0000
TZHZ495 TZSW208 0.0000
TZHZ495 TZSW216 0.0000
TZHZ559 TZHZ586 0.0154
TZHZ559 TZMS164 0.0118
TZHZ559 TZMS177 0.0175
TZHZ559 TZMS178 0.0000
TZHZ559 TZMS182 0.0000
TZHZ559 TZMS183 0.0000
TZHZ559 TZMS190 0.0102
TZHZ559 TZMS192 0.0154
TZHZ559 TZMS195 0.0000
TZHZ559 TZMS196 0.0000
TZHZ559 TZMS197 0.0000
TZHZ559 TZMS198 0.0127
TZHZ559 TZMS199 0.0000
TZHZ559 TZSW140 0.0000
TZHZ559 TZSW142 0.0000
TZHZ559 TZSW145 0.0000
TZHZ559 TZSW151 0.0206
TZHZ559 TZSW155 0.0000
TZHZ559 TZSW163 0.0000
TZHZ559 TZSW171 0.0000
TZHZ559 TZSW204 0.0000
TZHZ559 TZSW205 0.0000
TZHZ559 TZSW208 0.0000
TZHZ559 TZSW216 0.0000
TZHZ586 TZMS164 0.0000
TZHZ586 TZMS177 0.0000
TZHZ586 TZMS178 0.0000
TZHZ586 TZMS182 0.0000
TZHZ586 TZMS183 0.0000
TZHZ586 TZMS190 0.0000
TZHZ586 TZMS192 0.0000
TZHZ586 TZMS195 0.0000
TZHZ586 TZMS196 0.0000
TZHZ586 TZMS197 0.0000
TZHZ586 TZMS198 0.0266
TZHZ586 TZMS199 0.0000
TZHZ586 TZSW140 0.0000
TZHZ586 TZSW142 0.0000
TZHZ586 TZSW145 0.0000
TZHZ586 TZSW151 0.0000
TZHZ586 TZSW155 0.0000
TZHZ586 TZSW163 0.0000
TZHZ586 TZSW171 0.0000
TZHZ586 TZSW204 0.0000
TZHZ586 TZSW205 0.0000
TZHZ586 TZSW208 0.0000
TZHZ586 TZSW216 0.0000
TZMS164 TZMS177 0.1017
TZMS164 TZMS178 0.0212
TZMS164 TZMS182 0.0406
TZMS164 TZMS183 0.0000
TZMS164 TZMS190 0.0358
TZMS164 TZMS192 0.0230
TZMS164 TZMS195 0.0296
TZMS164 TZMS196 0.0295
TZMS164 TZMS197 0.0372
TZMS164 TZMS198 0.0146
TZMS164 TZMS199 0.0287
TZMS164 TZSW140 0.0000
TZMS164 TZSW142 0.0000
TZMS164 TZSW145 0.0000
TZMS164 TZSW151 0.0000
TZMS164 TZSW155 0.0000
TZMS164 TZSW163 0.0000
TZMS164 TZSW171 0.0000
TZMS164 TZSW204 0.0000
TZMS164 TZSW205 0.0000
TZMS164 TZSW208 0.0000
TZMS164 TZSW216 0.0000
TZMS177 TZMS178 0.0435
TZMS177 TZMS182 0.0366
TZMS177 TZMS183 0.0265
TZMS177 TZMS190 0.0365
TZMS177 TZMS192 0.0359
TZMS177 TZMS195 0.0371
TZMS177 TZMS196 0.0246
TZMS177 TZMS197 0.0299
TZMS177 TZMS198 0.0233
TZMS177 TZMS199 0.0413
TZMS177 TZSW140 0.0000
TZMS177 TZSW142 0.0000
TZMS177 TZSW145 0.0000
TZMS177 TZSW151 0.0000
TZMS177 TZSW155 0.0000
TZMS177 TZSW163 0.0240
TZMS177 TZSW171 0.0000
TZMS177 TZSW204 0.0000
TZMS177 TZSW205 0.0000
TZMS177 TZSW208 0.0166
TZMS177 TZSW216 0.0000
TZMS178 TZMS182 0.0268
TZMS178 TZMS183 0.0184
TZMS178 TZMS190 0.0364
TZMS178 TZMS192 0.0192
TZMS178 TZMS195 0.0272
TZMS178 TZMS196 0.0272
TZMS178 TZMS197 0.0293
TZMS178 TZMS198 0.0205
TZMS178 TZMS199 0.0299
TZMS178 TZSW140 0.0000
TZMS178 TZSW142 0.0000
TZMS178 TZSW145 0.0000
TZMS178 TZSW151 0.0000
TZMS178 TZSW155 0.0000
TZMS178 TZSW163 0.0000
TZMS178 TZSW171 0.0000
TZMS178 TZSW204 0.0000
TZMS178 TZSW205 0.0000
TZMS178 TZSW208 0.0000
TZMS178 TZSW216 0.0000
TZMS182 TZMS183 0.0204
TZMS182 TZMS190 0.0276
TZMS182 TZMS192 0.0236
TZMS182 TZMS195 0.0403
TZMS182 TZMS196 0.0299
TZMS182 TZMS197 0.0292
TZMS182 TZMS198 0.0315
TZMS182 TZMS199 0.2445
TZMS182 TZSW140 0.0000
TZMS182 TZSW142 0.0000
TZMS182 TZSW145 0.0000
TZMS182 TZSW151 0.0000
TZMS182 TZSW155 0.0000
TZMS182 TZSW163 0.0199
TZMS182 TZSW171 0.0000
TZMS182 TZSW204 0.0000
TZMS182 TZSW205 0.0000
TZMS182 TZSW208 0.0221
TZMS182 TZSW216 0.0000
TZMS183 TZMS190 0.0312
TZMS183 TZMS192 0.0000
TZMS183 TZMS195 0.0180
TZMS183 TZMS196 0.0159
TZMS183 TZMS197 0.0143
TZMS183 TZMS198 0.0271
TZMS183 TZMS199 0.0301
TZMS183 TZSW140 0.0000
TZMS183 TZSW142 0.0000
TZMS183 TZSW145 0.0000
TZMS183 TZSW151 0.0000
TZMS183 TZSW155 0.0000
TZMS183 TZSW163 0.0000
TZMS183 TZSW171 0.0000
TZMS183 TZSW204 0.0000
TZMS183 TZSW205 0.0000
TZMS183 TZSW208 0.0000
TZMS183 TZSW216 0.0000
TZMS190 TZMS192 0.0252
TZMS190 TZMS195 0.0345
TZMS190 TZMS196 0.0132
TZMS190 TZMS197 0.5455
TZMS190 TZMS198 0.0202
TZMS190 TZMS199 0.0414
TZMS190 TZSW140 0.0000
TZMS190 TZSW142 0.0000
TZMS190 TZSW145 0.0000
TZMS190 TZSW151 0.0000
TZMS190 TZSW155 0.0000
TZMS190 TZSW163 0.0109
TZMS190 TZSW171 0.0000
TZMS190 TZSW204 0.0000
TZMS190 TZSW205 0.0000
TZMS190 TZSW208 0.0000
TZMS190 TZSW216 0.0000
TZMS192 TZMS195 0.0264
TZMS192 TZMS196 0.0247
TZMS192 TZMS197 0.0306
TZMS192 TZMS198 0.0000
TZMS192 TZMS199 0.0370
TZMS192 TZSW140 0.0000
TZMS192 TZSW142 0.0000
TZMS192 TZSW145 0.0000
TZMS192 TZSW151 0.0000
TZMS192 TZSW155 0.0000
TZMS192 TZSW163 0.0000
TZMS192 TZSW171 0.0000
TZMS192 TZSW204 0.0000
TZMS192 TZSW205 0.0000
TZMS192 TZSW208 0.0000
TZMS192 TZSW216 0.0000
TZMS195 TZMS196 0.0200
TZMS195 TZMS197 0.0332
TZMS195 TZMS198 0.0000
TZMS195 TZMS199 0.0356
TZMS195 TZSW140 0.0000
TZMS195 TZSW142 0.0000
TZMS195 TZSW145 0.0000
TZMS195 TZSW151 0.0000
TZMS195 TZSW155 0.0000
TZMS195 TZSW163 0.0000
TZMS195 TZSW171 0.0000
TZMS195 TZSW204 0.0000
TZMS195 TZSW205 0.0000
TZMS195 TZSW208 0.0000
TZMS195 TZSW216 0.0000
TZMS196 TZMS197 0.0177
TZMS196 TZMS198 0.0225
TZMS196 TZMS199 0.0375
TZMS196 TZSW140 0.0000
TZMS196 TZSW142 0.0000
TZMS196 TZSW145 0.0000
TZMS196 TZSW151 0.0000
TZMS196 TZSW155 0.0000
TZMS196 TZSW163 0.0000
TZMS196 TZSW171 0.0000
TZMS196 TZSW204 0.0000
TZMS196 TZSW205 0.0000
TZMS196 TZSW208 0.0000
TZMS196 TZSW216 0.0000
TZMS197 TZMS198 0.0172
TZMS197 TZMS199 0.0412
TZMS197 TZSW140 0.0000
TZMS197 TZSW142 0.0000
TZMS197 TZSW145 0.0000
TZMS197 TZSW151 0.0000
TZMS197 TZSW155 0.0000
TZMS197 TZSW163 0.0000
TZMS197 TZSW171 0.0000
TZMS197 TZSW204 0.0000
TZMS197 TZSW205 0.0000
TZMS197 TZSW208 0.0000
TZMS197 TZSW216 0.0000
TZMS198 TZMS199 0.0000
TZMS198 TZSW140 0.0000
TZMS198 TZSW142 0.0145
TZMS198 TZSW145 0.0000
TZMS198 TZSW151 0.0302
TZMS198 TZSW155 0.0000
TZMS198 TZSW163 0.0000
TZMS198 TZSW171 0.0000
TZMS198 TZSW204 0.0000
TZMS198 TZSW205 0.0000
TZMS198 TZSW208 0.0146
TZMS198 TZSW216 0.0000
TZMS199 TZSW140 0.0000
TZMS199 TZSW142 0.0000
TZMS199 TZSW145 0.0000
TZMS199 TZSW151 0.0000
TZMS199 TZSW155 0.0000
TZMS199 TZSW163 0.0000
TZMS199 TZSW171 0.0000
TZMS199 TZSW204 0.0000
TZMS199 TZSW205 0.0000
TZMS199 TZSW208 0.0145
TZMS199 TZSW216 0.0000
TZSW140 TZSW142 0.0103
TZSW140 TZSW145 0.0277
TZSW140 TZSW151 0.0177
TZSW140 TZSW155 0.0136
TZSW140 TZSW163 0.0339
TZSW140 TZSW171 0.0304
TZSW140 TZSW204 0.0030
TZSW140 TZSW205 0.0000
TZSW140 TZSW208 0.0317
TZSW140 TZSW216 0.0140
TZSW142 TZSW145 0.0120
TZSW142 TZSW151 0.0000
TZSW142 TZSW155 0.0000
TZSW142 TZSW163 0.0142
TZSW142 TZSW171 0.0290
TZSW142 TZSW204 0.0000
TZSW142 TZSW205 0.0000
TZSW142 TZSW208 0.0164
TZSW142 TZSW216 0.0364
TZSW145 TZSW151 0.0000
TZSW145 TZSW155 0.0192
TZSW145 TZSW163 0.0148
TZSW145 TZSW171 0.0195
TZSW145 TZSW204 0.0151
TZSW145 TZSW205 0.0000
TZSW145 TZSW208 0.0168
TZSW145 TZSW216 0.0000
TZSW151 TZSW155 0.0114
TZSW151 TZSW163 0.0321
TZSW151 TZSW171 0.0317
TZSW151 TZSW204 0.0104
TZSW151 TZSW205 0.0000
TZSW151 TZSW208 0.0270
TZSW151 TZSW216 0.0211
TZSW155 TZSW163 0.0000
TZSW155 TZSW171 0.0327
TZSW155 TZSW204 0.0000
TZSW155 TZSW205 0.0000
TZSW155 TZSW208 0.0105
TZSW155 TZSW216 0.0147
TZSW163 TZSW171 0.0352
TZSW163 TZSW204 0.0056
TZSW163 TZSW205 0.0000
TZSW163 TZSW208 0.0335
TZSW163 TZSW216 0.0109
TZSW171 TZSW204 0.0247
TZSW171 TZSW205 0.0284
TZSW171 TZSW208 0.0402
TZSW171 TZSW216 0.0237
TZSW204 TZSW205 0.0103
TZSW204 TZSW208 0.0174
TZSW204 TZSW216 0.0000
TZSW205 TZSW208 0.0000
TZSW205 TZSW216 0.0220
TZSW208 TZSW216 0.0212
