# Supplementary material for: Population structure of human gut bacteria in a diverse cohort from rural Tanzania and Botswana
Source: Genome Biol. 2019 Jan 22;20:16. doi: 10.1186/s13059-018-1616-9 (PMC6341659; doi:10.1186/s13059-018-1616-9)
Supplement: Supplementary file 4 — Genetic relationship matrix file set used for linear regression analysis of UniFrac dependence on host relatedness and host geographic separation. This is constructed using the GCTA software (--make-grm), based on Illumina Omni 5 M genotype array dataset for 97 African individuals, and contains the (anonymized) individual identification codes. (ID 1 kb) [file 13059_2018_1616_MOESM4_ESM.id]

BWBH	BWBB003
BWBO	BWBB006
BWBH	BWHE002
BWBH	BWHE006
BWBH	BWHE009
BWBH	BWHE027
BWBH	BWHE038
BWBH	BWHE044
BWBH	BWHE077
BWSN	BWJU015
BWSN	BWKA012
BWSN	BWKA015
BWSN	BWKB039
BWSN	BWKB042
BWSN	BWKB045
BWBO	BWKG002
BWBO	BWKG010
BWBO	BWKG014
BWBO	BWKG021
BWBO	BWKG026
BWBO	BWKG029
BWBO	BWKG036
BWSN	BWKK057
BWSN	BWKK058
BWSN	BWKK076
BWBO	BWKN006
BWSN	BWKX033
BWSN	BWKX035
BWSN	BWNA023
BWSN	BWNA026
BWSN	BWNA031
BWBO	BWTS006
BWBO	BWTS010
BWBO	BWTS020
BWBO	BWTS021
BWBO	BWTS029
BWBO	BWTX002
BWSN	BWXO026
BWSN	BWXO031
BWSN	BWXO048
BWSN	BWXO056
TZBB	TZBG067
TZBB	TZBG069
TZBB	TZBG070
TZBB	TZBG071
TZBB	TZBG072
TZBB	TZBG073
TZBB	TZBG074
TZBB	TZBG076
TZBB	TZBG077
TZBB	TZBG079
TZBB	TZBG080
TZHZ	TZHZ336
TZHZ	TZHZ337
TZHZ	TZHZ338
TZHZ	TZHZ339
TZHZ	TZHZ340
TZHZ	TZHZ343
TZHZ	TZHZ344
TZHZ	TZHZ346
TZHZ	TZHZ447
TZHZ	TZHZ452
TZHZ	TZHZ453
TZHZ	TZHZ457
TZHZ	TZHZ463
TZHZ	TZHZ469
TZHZ	TZHZ472
TZHZ	TZHZ474
TZHZ	TZHZ488
TZHZ	TZHZ491
TZHZ	TZHZ492
TZHZ	TZHZ495
TZHZ	TZHZ559
TZHZ	TZHZ586
TZMS	TZMS164
TZMS	TZMS177
TZMS	TZMS178
TZMS	TZMS182
TZMS	TZMS183
TZMS	TZMS190
TZMS	TZMS192
TZMS	TZMS195
TZMS	TZMS196
TZMS	TZMS197
TZMS	TZMS198
TZMS	TZMS199
TZSW	TZSW140
TZSW	TZSW142
TZSW	TZSW145
TZSW	TZSW151
TZSW	TZSW155
TZSW	TZSW163
TZSW	TZSW171
TZSW	TZSW204
TZSW	TZSW205
TZSW	TZSW208
TZSW	TZSW216
