# Supplementary material for: Population structure of human gut bacteria in a diverse cohort from rural Tanzania and Botswana
Source: Genome Biol. 2019 Jan 22;20:16. doi: 10.1186/s13059-018-1616-9 (PMC6341659; doi:10.1186/s13059-018-1616-9)
Supplement: Supplementary file 5 — Contains the genetic similarity values, where each row corresponds to a pair of individuals. (GZ 47 kb) [file 13059_2018_1616_MOESM5_ESM.gz]

Archive with 1 entries (1 files):
- 13059_2018_1616_MOESM5_ESM
