# Supplementary material for: Population structure of human gut bacteria in a diverse cohort from rural Tanzania and Botswana
Source: Genome Biol. 2019 Jan 22;20:16. doi: 10.1186/s13059-018-1616-9 (PMC6341659; doi:10.1186/s13059-018-1616-9)
Supplement: Supplementary file 5 — Contains the genetic similarity values, where each row corresponds to a pair of individuals. (GZ 47 kb) [file 13059_2018_1616_MOESM5_ESM.gz › 13059_2018_1616_MOESM5_ESM]

1	1	1.720770e+06	1.003307e+00
2	1	1.719447e+06	3.086225e-02
2	2	1.738131e+06	1.010204e+00
3	1	1.719201e+06	5.046574e-02
3	2	1.736369e+06	1.097792e-02
3	3	1.737730e+06	1.066910e+00
4	1	1.709340e+06	4.277668e-02
4	2	1.725132e+06	6.019235e-03
4	3	1.724821e+06	7.711620e-02
4	4	1.726465e+06	1.081916e+00
5	1	1.719429e+06	4.692607e-02
5	2	1.736747e+06	7.592103e-03
5	3	1.736347e+06	7.864813e-02
5	4	1.725181e+06	3.039864e-01
5	5	1.738103e+06	1.146353e+00
6	1	1.717084e+06	4.825715e-02
6	2	1.733630e+06	7.589824e-03
6	3	1.733285e+06	8.902850e-02
6	4	1.722223e+06	8.636124e-02
6	5	1.733616e+06	1.074350e-01
6	6	1.734981e+06	1.061504e+00
7	1	1.718095e+06	4.930535e-02
7	2	1.735332e+06	1.222637e-02
7	3	1.734945e+06	9.635087e-02
7	4	1.723762e+06	1.015820e-01
7	5	1.735315e+06	8.465199e-02
7	6	1.732195e+06	1.023349e-01
7	7	1.736693e+06	1.057998e+00
8	1	1.719510e+06	3.539487e-02
8	2	1.736836e+06	1.692061e-02
8	3	1.736441e+06	4.679634e-02
8	4	1.725208e+06	3.442968e-02
8	5	1.736817e+06	3.967598e-02
8	6	1.733712e+06	3.931237e-02
8	7	1.735406e+06	4.133568e-02
8	8	1.738201e+06	1.015369e+00
9	1	1.707770e+06	4.372577e-02
9	2	1.724837e+06	1.300503e-02
9	3	1.724460e+06	1.121227e-01
9	4	1.713564e+06	7.032450e-02
9	5	1.724818e+06	7.117067e-02
9	6	1.721749e+06	1.034607e-01
9	7	1.723498e+06	8.201398e-02
9	8	1.724925e+06	4.456703e-02
9	9	1.726178e+06	1.055465e+00
10	1	1.719480e+06	1.012984e-02
10	2	1.736721e+06	1.186135e-02
10	3	1.736329e+06	-8.219449e-03
10	4	1.725106e+06	-1.207753e-02
10	5	1.736693e+06	-1.450771e-02
10	6	1.733617e+06	-8.173029e-03
10	7	1.735284e+06	-1.190933e-02
10	8	1.736790e+06	1.669802e-03
10	9	1.724782e+06	-7.409541e-03
10	10	1.738081e+06	9.595605e-01
11	1	1.719483e+06	9.550201e-03
11	2	1.736795e+06	1.042414e-02
11	3	1.736395e+06	-7.593691e-03
11	4	1.725177e+06	-1.316433e-02
11	5	1.736771e+06	-1.377558e-02
11	6	1.733668e+06	-1.262663e-02
11	7	1.735361e+06	-6.651360e-03
11	8	1.736876e+06	4.358629e-03
11	9	1.724865e+06	-5.616239e-03
11	10	1.736749e+06	4.854731e-02
11	11	1.738157e+06	9.554617e-01
12	1	1.715641e+06	1.076041e-03
12	2	1.731824e+06	9.805575e-03
12	3	1.731481e+06	-3.598936e-02
12	4	1.720792e+06	-3.431742e-02
12	5	1.731809e+06	-3.152249e-02
12	6	1.729019e+06	-3.316213e-02
12	7	1.730413e+06	-3.516587e-02
12	8	1.731903e+06	-9.629699e-03
12	9	1.719978e+06	-3.378828e-02
12	10	1.731833e+06	6.834874e-02
12	11	1.731867e+06	8.067525e-02
12	12	1.733176e+06	1.022281e+00
13	1	1.718282e+06	6.150698e-03
13	2	1.735586e+06	9.376007e-03
13	3	1.735182e+06	-2.187320e-02
13	4	1.723971e+06	-2.725570e-02
13	5	1.735568e+06	-2.705520e-02
13	6	1.732451e+06	-2.461583e-02
13	7	1.734157e+06	-2.413497e-02
13	8	1.735670e+06	-5.668190e-03
13	9	1.723695e+06	-2.592689e-02
13	10	1.735538e+06	5.656423e-02
13	11	1.735619e+06	5.166070e-02
13	12	1.730660e+06	9.044233e-02
13	13	1.736942e+06	1.002301e+00
14	1	1.718959e+06	8.309390e-03
14	2	1.736242e+06	2.478864e-02
14	3	1.735841e+06	-1.858196e-02
14	4	1.724620e+06	-1.876664e-02
14	5	1.736208e+06	-1.715303e-02
14	6	1.733102e+06	-1.484165e-02
14	7	1.734804e+06	-1.774651e-02
14	8	1.736321e+06	3.253048e-03
14	9	1.724327e+06	-1.520789e-02
14	10	1.736191e+06	4.880426e-02
14	11	1.736273e+06	4.383447e-02
14	12	1.731318e+06	7.997895e-02
14	13	1.735072e+06	7.330974e-02
14	14	1.737599e+06	9.690960e-01
15	1	1.718990e+06	1.093462e-02
15	2	1.736325e+06	2.402889e-02
15	3	1.735920e+06	-1.682185e-02
15	4	1.724678e+06	-2.081061e-02
15	5	1.736291e+06	-1.137399e-02
15	6	1.733175e+06	-2.028098e-02
15	7	1.734892e+06	-2.191638e-02
15	8	1.736395e+06	6.119679e-03
15	9	1.724411e+06	-1.829096e-02
15	10	1.736280e+06	5.790084e-02
15	11	1.736347e+06	5.138087e-02
15	12	1.731388e+06	8.722218e-02
15	13	1.735148e+06	7.240939e-02
15	14	1.735798e+06	6.093276e-02
15	15	1.737686e+06	9.747878e-01
16	1	1.718791e+06	1.927522e-02
16	2	1.736103e+06	2.566148e-02
16	3	1.735680e+06	5.414214e-03
16	4	1.724467e+06	5.143269e-03
16	5	1.736074e+06	3.622048e-03
16	6	1.732948e+06	5.585062e-03
16	7	1.734649e+06	5.274253e-03
16	8	1.736151e+06	1.910511e-02
16	9	1.724170e+06	8.451052e-03
16	10	1.736038e+06	1.735746e-02
16	11	1.736109e+06	1.490862e-02
16	12	1.731148e+06	2.115411e-02
16	13	1.734906e+06	1.755278e-02
16	14	1.735566e+06	3.377299e-02
16	15	1.735643e+06	2.629491e-02
16	16	1.737448e+06	1.008788e+00
17	1	1.718028e+06	1.542016e-02
17	2	1.735262e+06	2.950809e-02
17	3	1.734859e+06	9.174660e-03
17	4	1.723738e+06	1.112322e-02
17	5	1.735264e+06	7.614150e-03
17	6	1.732161e+06	1.026787e-02
17	7	1.733853e+06	1.004681e-02
17	8	1.735362e+06	2.300477e-02
17	9	1.723415e+06	1.075228e-02
17	10	1.735225e+06	1.176743e-02
17	11	1.735341e+06	1.084757e-02
17	12	1.730343e+06	5.937507e-03
17	13	1.734149e+06	7.473352e-03
17	14	1.734755e+06	5.995588e-02
17	15	1.734814e+06	1.504025e-02
17	16	1.734588e+06	5.048147e-02
17	17	1.736619e+06	1.059790e+00
18	1	1.719190e+06	1.815604e-02
18	2	1.736434e+06	3.529003e-02
18	3	1.736036e+06	7.959384e-03
18	4	1.724850e+06	1.009843e-02
18	5	1.736410e+06	8.358627e-03
18	6	1.733325e+06	1.136097e-02
18	7	1.734996e+06	7.105716e-03
18	8	1.736510e+06	1.768291e-02
18	9	1.724502e+06	8.747144e-03
18	10	1.736389e+06	1.347239e-02
18	11	1.736452e+06	1.037754e-02
18	12	1.731545e+06	1.217328e-02
18	13	1.735269e+06	1.246302e-02
18	14	1.735933e+06	2.489479e-02
18	15	1.735991e+06	1.708705e-02
18	16	1.735753e+06	4.524134e-02
18	17	1.734934e+06	5.634552e-02
18	18	1.737793e+06	1.036507e+00
19	1	1.712539e+06	1.735358e-02
19	2	1.728038e+06	2.771426e-02
19	3	1.727699e+06	9.483493e-03
19	4	1.717249e+06	7.459010e-03
19	5	1.728014e+06	6.612705e-03
19	6	1.725329e+06	7.015297e-03
19	7	1.726629e+06	9.355032e-03
19	8	1.728104e+06	9.801835e-03
19	9	1.716238e+06	5.897713e-03
19	10	1.728034e+06	1.452154e-02
19	11	1.728060e+06	1.153245e-02
19	12	1.723925e+06	8.509094e-03
19	13	1.726850e+06	8.795015e-03
19	14	1.727505e+06	3.132648e-02
19	15	1.727574e+06	1.880775e-02
19	16	1.727362e+06	4.066300e-02
19	17	1.726555e+06	6.635965e-02
19	18	1.727758e+06	3.553633e-02
19	19	1.729357e+06	1.005881e+00
20	1	1.719055e+06	1.635119e-02
20	2	1.736380e+06	1.916038e-02
20	3	1.735982e+06	2.719852e-02
20	4	1.724735e+06	2.691395e-02
20	5	1.736354e+06	2.404146e-02
20	6	1.733240e+06	2.483068e-02
20	7	1.734946e+06	3.173404e-02
20	8	1.736451e+06	1.729039e-02
20	9	1.724462e+06	2.767416e-02
20	10	1.736329e+06	-2.030012e-03
20	11	1.736409e+06	3.109928e-03
20	12	1.731435e+06	-1.412380e-02
20	13	1.735201e+06	-1.286287e-02
20	14	1.735854e+06	5.083450e-03
20	15	1.735940e+06	-3.837470e-03
20	16	1.735697e+06	3.269956e-02
20	17	1.734879e+06	3.696804e-02
20	18	1.736054e+06	2.250776e-02
20	19	1.727651e+06	2.493742e-01
20	20	1.737745e+06	1.008153e+00
21	1	1.719735e+06	1.470974e-02
21	2	1.737033e+06	2.751716e-02
21	3	1.736636e+06	1.258977e-02
21	4	1.725399e+06	6.267955e-03
21	5	1.737001e+06	1.110506e-02
21	6	1.733906e+06	3.832696e-03
21	7	1.735594e+06	1.200706e-02
21	8	1.737115e+06	1.858033e-02
21	9	1.725090e+06	8.800248e-03
21	10	1.736991e+06	5.279642e-03
21	11	1.737069e+06	7.651939e-03
21	12	1.732102e+06	5.932519e-03
21	13	1.735857e+06	3.635090e-03
21	14	1.736511e+06	2.628367e-02
21	15	1.736585e+06	1.267650e-02
21	16	1.736347e+06	4.752283e-02
21	17	1.735542e+06	4.854996e-02
21	18	1.736713e+06	6.562876e-02
21	19	1.728301e+06	8.664673e-02
21	20	1.736646e+06	7.875601e-02
21	21	1.738396e+06	1.021980e+00
22	1	1.716480e+06	1.714735e-02
22	2	1.733430e+06	2.365107e-02
22	3	1.733048e+06	7.543894e-03
22	4	1.721998e+06	9.451160e-03
22	5	1.733402e+06	5.414829e-03
22	6	1.730362e+06	1.055626e-02
22	7	1.732025e+06	7.486828e-03
22	8	1.733505e+06	2.033045e-02
22	9	1.721571e+06	9.220061e-03
22	10	1.733388e+06	1.836478e-02
22	11	1.733478e+06	1.342119e-02
22	12	1.728581e+06	1.349303e-02
22	13	1.732256e+06	1.159905e-02
22	14	1.732917e+06	2.706705e-02
22	15	1.732992e+06	2.740100e-02
22	16	1.732767e+06	4.227151e-02
22	17	1.731968e+06	7.041101e-02
22	18	1.733117e+06	5.891442e-02
22	19	1.724914e+06	8.369790e-02
22	20	1.733054e+06	5.163266e-02
22	21	1.733704e+06	7.945145e-02
22	22	1.734787e+06	1.025197e+00
23	1	1.719260e+06	1.005667e-03
23	2	1.736592e+06	1.348300e-02
23	3	1.736189e+06	-4.757201e-02
23	4	1.724964e+06	-4.430566e-02
23	5	1.736577e+06	-4.619434e-02
23	6	1.733467e+06	-4.501877e-02
23	7	1.735164e+06	-4.266428e-02
23	8	1.736676e+06	-1.690255e-02
23	9	1.724680e+06	-4.324059e-02
23	10	1.736547e+06	8.218917e-02
23	11	1.736633e+06	7.665539e-02
23	12	1.731668e+06	1.360772e-01
23	13	1.735432e+06	1.240903e-01
23	14	1.736078e+06	9.774699e-02
23	15	1.736149e+06	1.071619e-01
23	16	1.735911e+06	1.684902e-02
23	17	1.735108e+06	7.279301e-03
23	18	1.736264e+06	9.034546e-03
23	19	1.727849e+06	3.369437e-03
23	20	1.736209e+06	-1.945186e-02
23	21	1.736859e+06	9.667206e-03
23	22	1.733276e+06	1.452193e-02
23	23	1.737958e+06	1.034665e+00
24	1	1.718775e+06	-1.514113e-03
24	2	1.736083e+06	1.099211e-02
24	3	1.735682e+06	-4.744606e-02
24	4	1.724449e+06	-4.887969e-02
24	5	1.736066e+06	-4.463048e-02
24	6	1.732945e+06	-4.172992e-02
24	7	1.734651e+06	-4.287355e-02
24	8	1.736180e+06	-1.675908e-02
24	9	1.724181e+06	-4.488879e-02
24	10	1.736043e+06	8.043154e-02
24	11	1.736125e+06	7.526579e-02
24	12	1.731152e+06	1.405914e-01
24	13	1.734931e+06	1.174730e-01
24	14	1.735600e+06	9.846367e-02
24	15	1.735655e+06	1.229410e-01
24	16	1.735402e+06	1.872485e-02
24	17	1.734621e+06	3.715025e-03
24	18	1.735770e+06	8.211035e-03
24	19	1.727342e+06	9.208472e-03
24	20	1.735702e+06	-2.236133e-02
24	21	1.736366e+06	4.193964e-03
24	22	1.732743e+06	1.087475e-02
24	23	1.735934e+06	1.905696e-01
24	24	1.737449e+06	1.020730e+00
25	1	1.675470e+06	1.631150e-03
25	2	1.689158e+06	1.115601e-02
25	3	1.688927e+06	-5.081104e-02
25	4	1.679207e+06	-4.874392e-02
25	5	1.689118e+06	-4.629837e-02
25	6	1.687200e+06	-4.256346e-02
25	7	1.687831e+06	-4.838707e-02
25	8	1.689218e+06	-1.738646e-02
25	9	1.677795e+06	-4.748766e-02
25	10	1.689233e+06	1.015639e-01
25	11	1.689205e+06	1.112121e-01
25	12	1.685541e+06	2.854556e-01
25	13	1.688038e+06	1.108338e-01
25	14	1.688682e+06	8.963538e-02
25	15	1.688721e+06	1.084647e-01
25	16	1.688529e+06	1.647269e-02
25	17	1.687773e+06	5.231733e-03
25	18	1.688936e+06	7.983610e-03
25	19	1.682005e+06	6.540621e-03
25	20	1.688778e+06	-2.112444e-02
25	21	1.689431e+06	2.957275e-03
25	22	1.686198e+06	1.053830e-02
25	23	1.689012e+06	1.826281e-01
25	24	1.688527e+06	1.862077e-01
25	25	1.690443e+06	1.030914e+00
26	1	1.713968e+06	3.051401e-02
26	2	1.731088e+06	3.485518e-02
26	3	1.730691e+06	1.223152e-02
26	4	1.719578e+06	6.715162e-03
26	5	1.731059e+06	2.196330e-03
26	6	1.727968e+06	5.977803e-03
26	7	1.729838e+06	1.213576e-02
26	8	1.731167e+06	1.505154e-02
26	9	1.719208e+06	6.641305e-03
26	10	1.731045e+06	1.407310e-02
26	11	1.731121e+06	7.325237e-03
26	12	1.726196e+06	4.766715e-03
26	13	1.729931e+06	9.516504e-03
26	14	1.730586e+06	2.683095e-02
26	15	1.730642e+06	2.245238e-02
26	16	1.730406e+06	4.890173e-02
26	17	1.729613e+06	5.411870e-02
26	18	1.730759e+06	4.626882e-02
26	19	1.722469e+06	5.786243e-02
26	20	1.730702e+06	4.474780e-02
26	21	1.731373e+06	1.740516e-01
26	22	1.727928e+06	6.503710e-02
26	23	1.730922e+06	2.017879e-03
26	24	1.730412e+06	5.153282e-03
26	25	1.683704e+06	5.925015e-03
26	26	1.732438e+06	1.018154e+00
27	1	1.719199e+06	6.870492e-03
27	2	1.736508e+06	1.850026e-02
27	3	1.736106e+06	-9.034013e-03
27	4	1.724876e+06	-8.422813e-03
27	5	1.736494e+06	-3.815318e-03
27	6	1.733387e+06	-8.084947e-03
27	7	1.735073e+06	-8.100309e-03
27	8	1.736591e+06	-3.465334e-04
27	9	1.724588e+06	-9.335073e-03
27	10	1.736460e+06	3.802532e-02
27	11	1.736552e+06	3.412533e-02
27	12	1.731577e+06	5.405089e-02
27	13	1.735360e+06	6.002191e-02
27	14	1.735982e+06	5.357393e-02
27	15	1.736072e+06	4.840856e-02
27	16	1.735833e+06	1.813083e-02
27	17	1.735048e+06	1.391571e-02
27	18	1.736187e+06	1.006096e-02
27	19	1.727776e+06	1.499939e-02
27	20	1.736128e+06	3.398188e-03
27	21	1.736783e+06	1.510947e-02
27	22	1.733185e+06	1.917300e-02
27	23	1.736414e+06	7.875375e-02
27	24	1.735842e+06	9.066171e-02
27	25	1.688912e+06	6.835585e-02
27	26	1.730835e+06	1.045603e-02
27	27	1.737872e+06	9.540849e-01
28	1	1.719812e+06	1.139277e-02
28	2	1.737128e+06	2.017760e-02
28	3	1.736725e+06	-1.185015e-02
28	4	1.725481e+06	-1.548060e-02
28	5	1.737102e+06	-1.377147e-02
28	6	1.733982e+06	-1.604521e-02
28	7	1.735689e+06	-1.404694e-02
28	8	1.737198e+06	2.685459e-03
28	9	1.725189e+06	-1.268200e-02
28	10	1.737077e+06	5.086267e-02
28	11	1.737154e+06	4.119712e-02
28	12	1.732200e+06	6.724144e-02
28	13	1.735949e+06	6.540391e-02
28	14	1.736605e+06	5.301422e-02
28	15	1.736680e+06	6.014884e-02
28	16	1.736447e+06	2.756007e-02
28	17	1.735620e+06	2.640118e-02
28	18	1.736801e+06	1.932894e-02
28	19	1.728391e+06	2.263045e-02
28	20	1.736739e+06	3.788465e-03
28	21	1.737395e+06	1.912002e-02
28	22	1.733794e+06	2.008829e-02
28	23	1.736964e+06	1.019163e-01
28	24	1.736447e+06	9.040101e-02
28	25	1.689514e+06	8.910501e-02
28	26	1.731449e+06	1.484364e-02
28	27	1.736873e+06	5.154385e-02
28	28	1.738489e+06	9.662320e-01
29	1	1.719784e+06	6.087986e-03
29	2	1.737122e+06	1.635488e-02
29	3	1.736716e+06	-3.522463e-02
29	4	1.725469e+06	-3.221605e-02
29	5	1.737095e+06	-3.284223e-02
29	6	1.733983e+06	-2.449803e-02
29	7	1.735685e+06	-2.959233e-02
29	8	1.737222e+06	-7.746698e-03
29	9	1.725186e+06	-3.201096e-02
29	10	1.737073e+06	7.155981e-02
29	11	1.737154e+06	6.892624e-02
29	12	1.732177e+06	1.118270e-01
29	13	1.735947e+06	8.545058e-02
29	14	1.736593e+06	7.574657e-02
29	15	1.736676e+06	9.013705e-02
29	16	1.736439e+06	2.903328e-02
29	17	1.735621e+06	1.751830e-02
29	18	1.736796e+06	3.073123e-02
29	19	1.728366e+06	1.558811e-02
29	20	1.736735e+06	-1.068374e-02
29	21	1.737393e+06	1.748366e-02
29	22	1.733783e+06	2.355552e-02
29	23	1.736959e+06	1.406240e-01
29	24	1.736464e+06	1.398959e-01
29	25	1.689487e+06	1.416598e-01
29	26	1.731437e+06	2.290194e-02
29	27	1.736865e+06	5.436293e-02
29	28	1.737479e+06	7.382828e-02
29	29	1.738484e+06	9.991671e-01
30	1	1.718122e+06	-1.965879e-03
30	2	1.734979e+06	9.245844e-03
30	3	1.734635e+06	-5.124786e-02
30	4	1.723540e+06	-5.370990e-02
30	5	1.734962e+06	-4.908214e-02
30	6	1.731976e+06	-4.783628e-02
30	7	1.733557e+06	-4.749509e-02
30	8	1.735056e+06	-1.749154e-02
30	9	1.723066e+06	-4.546159e-02
30	10	1.734962e+06	8.242790e-02
30	11	1.735016e+06	7.959666e-02
30	12	1.730254e+06	1.497658e-01
30	13	1.733803e+06	1.593442e-01
30	14	1.734465e+06	1.139619e-01
30	15	1.734542e+06	1.050430e-01
30	16	1.734314e+06	1.791353e-02
30	17	1.733500e+06	2.342974e-03
30	18	1.734660e+06	6.309995e-03
30	19	1.726497e+06	6.582654e-03
30	20	1.734600e+06	-2.562687e-02
30	21	1.735258e+06	3.522507e-03
30	22	1.731704e+06	1.069242e-02
30	23	1.734823e+06	2.273866e-01
30	24	1.734306e+06	2.123646e-01
30	25	1.687950e+06	1.946402e-01
30	26	1.729317e+06	5.356465e-03
30	27	1.734727e+06	9.355899e-02
30	28	1.735349e+06	1.291168e-01
30	29	1.735340e+06	1.428385e-01
30	30	1.736341e+06	1.048801e+00
31	1	1.719652e+06	7.601873e-04
31	2	1.736944e+06	1.331699e-02
31	3	1.736543e+06	-4.433898e-02
31	4	1.725328e+06	-4.253115e-02
31	5	1.736923e+06	-4.148122e-02
31	6	1.733807e+06	-3.913552e-02
31	7	1.735509e+06	-3.954558e-02
31	8	1.737011e+06	-1.572016e-02
31	9	1.725010e+06	-4.189137e-02
31	10	1.736898e+06	7.557182e-02
31	11	1.736971e+06	6.376488e-02
31	12	1.732028e+06	1.241337e-01
31	13	1.735781e+06	2.193302e-01
31	14	1.736422e+06	9.598255e-02
31	15	1.736504e+06	9.865363e-02
31	16	1.736261e+06	2.020215e-02
31	17	1.735441e+06	7.301748e-03
31	18	1.736619e+06	1.503924e-02
31	19	1.728216e+06	1.107947e-02
31	20	1.736555e+06	-2.029185e-02
31	21	1.737215e+06	9.634197e-03
31	22	1.733609e+06	1.133094e-02
31	23	1.736785e+06	1.659889e-01
31	24	1.736279e+06	1.711701e-01
31	25	1.689356e+06	1.601675e-01
31	26	1.731269e+06	7.911913e-03
31	27	1.736693e+06	1.016217e-01
31	28	1.737312e+06	8.957295e-02
31	29	1.737298e+06	1.242957e-01
31	30	1.735177e+06	2.019021e-01
31	31	1.738308e+06	1.009542e+00
32	1	1.714214e+06	2.995345e-02
32	2	1.730603e+06	3.590902e-02
32	3	1.730256e+06	1.119431e-02
32	4	1.719938e+06	9.100472e-03
32	5	1.730584e+06	1.186029e-02
32	6	1.727652e+06	3.503146e-03
32	7	1.729212e+06	1.213318e-02
32	8	1.730675e+06	1.893241e-02
32	9	1.718894e+06	1.439625e-02
32	10	1.730572e+06	1.455995e-02
32	11	1.730649e+06	1.989214e-02
32	12	1.726134e+06	1.468414e-02
32	13	1.729443e+06	9.383345e-03
32	14	1.730095e+06	2.433853e-02
32	15	1.730171e+06	3.328115e-02
32	16	1.729935e+06	2.616155e-02
32	17	1.729144e+06	2.719289e-02
32	18	1.730315e+06	3.375717e-02
32	19	1.722533e+06	3.021641e-02
32	20	1.730209e+06	1.689596e-02
32	21	1.730878e+06	2.560663e-02
32	22	1.727352e+06	2.113982e-02
32	23	1.730456e+06	1.086264e-02
32	24	1.729929e+06	1.256057e-02
32	25	1.683867e+06	9.182308e-03
32	26	1.724977e+06	2.323443e-02
32	27	1.730375e+06	1.611120e-02
32	28	1.730965e+06	2.074914e-02
32	29	1.730958e+06	2.029599e-02
32	30	1.728927e+06	1.034182e-02
32	31	1.730800e+06	1.343911e-02
32	32	1.731946e+06	1.001524e+00
33	1	1.718741e+06	1.810840e-02
33	2	1.736032e+06	3.786489e-02
33	3	1.735628e+06	1.123070e-02
33	4	1.724402e+06	3.284765e-03
33	5	1.736002e+06	3.880923e-03
33	6	1.732903e+06	8.132387e-03
33	7	1.734594e+06	7.793534e-03
33	8	1.736105e+06	2.020233e-02
33	9	1.724116e+06	5.024378e-03
33	10	1.735979e+06	1.954778e-02
33	11	1.736061e+06	1.530231e-02
33	12	1.731102e+06	1.662570e-02
33	13	1.734854e+06	1.074447e-02
33	14	1.735492e+06	2.302566e-02
33	15	1.735592e+06	3.019516e-02
33	16	1.735341e+06	2.441009e-02
33	17	1.734554e+06	2.710336e-02
33	18	1.735699e+06	4.116504e-02
33	19	1.727308e+06	2.547661e-02
33	20	1.735643e+06	1.889357e-02
33	21	1.736301e+06	2.195543e-02
33	22	1.732708e+06	2.831688e-02
33	23	1.735861e+06	1.358416e-02
33	24	1.735371e+06	1.529038e-02
33	25	1.688461e+06	1.613208e-02
33	26	1.730353e+06	5.741578e-02
33	27	1.735780e+06	1.676839e-02
33	28	1.736381e+06	1.805073e-02
33	29	1.736385e+06	2.370668e-02
33	30	1.734247e+06	1.615435e-02
33	31	1.736209e+06	1.606084e-02
33	32	1.729885e+06	5.493972e-02
33	33	1.737388e+06	1.007198e+00
34	1	1.716394e+06	3.101665e-02
34	2	1.733147e+06	2.706579e-01
34	3	1.732642e+06	5.360921e-03
34	4	1.721675e+06	1.395520e-03
34	5	1.732971e+06	2.339839e-03
34	6	1.730107e+06	2.604412e-03
34	7	1.731581e+06	3.619627e-03
34	8	1.733067e+06	1.832363e-02
34	9	1.721118e+06	4.894939e-03
34	10	1.732988e+06	1.713770e-02
34	11	1.733034e+06	1.310772e-02
34	12	1.728347e+06	1.077224e-02
34	13	1.731821e+06	1.045194e-02
34	14	1.732481e+06	2.944953e-02
34	15	1.732553e+06	2.613027e-02
34	16	1.732329e+06	2.101986e-02
34	17	1.731503e+06	3.169435e-02
34	18	1.732694e+06	3.608638e-02
34	19	1.724768e+06	3.358042e-02
34	20	1.732610e+06	2.257526e-02
34	21	1.733270e+06	3.357015e-02
34	22	1.729755e+06	2.381186e-02
34	23	1.732828e+06	1.964709e-02
34	24	1.732322e+06	1.701532e-02
34	25	1.686094e+06	1.564240e-02
34	26	1.727359e+06	4.254236e-02
34	27	1.732741e+06	1.634536e-02
34	28	1.733359e+06	2.263963e-02
34	29	1.733345e+06	1.865963e-02
34	30	1.731367e+06	1.579622e-02
34	31	1.733183e+06	1.979286e-02
34	32	1.727073e+06	3.613063e-02
34	33	1.732271e+06	4.005902e-02
34	34	1.734352e+06	1.000172e+00
35	1	1.716989e+06	2.506307e-02
35	2	1.734093e+06	5.133161e-02
35	3	1.733698e+06	6.138715e-03
35	4	1.722595e+06	8.790858e-03
35	5	1.734049e+06	1.065069e-02
35	6	1.731033e+06	4.494206e-03
35	7	1.732684e+06	5.644176e-03
35	8	1.734158e+06	1.833115e-02
35	9	1.722205e+06	5.987045e-03
35	10	1.734060e+06	1.647201e-02
35	11	1.734110e+06	1.786714e-02
35	12	1.729242e+06	1.175842e-02
35	13	1.732905e+06	6.321558e-03
35	14	1.733558e+06	1.813472e-02
35	15	1.733644e+06	2.911444e-02
35	16	1.733410e+06	3.060871e-02
35	17	1.732588e+06	2.131415e-02
35	18	1.733767e+06	3.002908e-02
35	19	1.725463e+06	2.297129e-02
35	20	1.733706e+06	2.167970e-02
35	21	1.734347e+06	2.241184e-02
35	22	1.730779e+06	2.566089e-02
35	23	1.733916e+06	1.630665e-02
35	24	1.733403e+06	1.225017e-02
35	25	1.686889e+06	1.537087e-02
35	26	1.728458e+06	4.132879e-02
35	27	1.733824e+06	2.006416e-02
35	28	1.734440e+06	1.618840e-02
35	29	1.734435e+06	2.317803e-02
35	30	1.732352e+06	1.375072e-02
35	31	1.734264e+06	8.813552e-03
35	32	1.728016e+06	3.024539e-02
35	33	1.733350e+06	8.104936e-02
35	34	1.730376e+06	4.739313e-02
35	35	1.735440e+06	1.002321e+00
36	1	1.719449e+06	2.363503e-02
36	2	1.736783e+06	3.771064e-02
36	3	1.736384e+06	1.175526e-02
36	4	1.725132e+06	2.857529e-03
36	5	1.736755e+06	9.006140e-03
36	6	1.733641e+06	4.860908e-03
36	7	1.735340e+06	7.193431e-03
36	8	1.736853e+06	9.501870e-03
36	9	1.724840e+06	2.465408e-03
36	10	1.736729e+06	1.771677e-02
36	11	1.736806e+06	1.391946e-02
36	12	1.731839e+06	1.465949e-02
36	13	1.735604e+06	1.265956e-02
36	14	1.736251e+06	3.435375e-02
36	15	1.736334e+06	3.243267e-02
36	16	1.736100e+06	3.939308e-02
36	17	1.735273e+06	4.686514e-02
36	18	1.736449e+06	5.066473e-02
36	19	1.728021e+06	3.638676e-02
36	20	1.736401e+06	3.082506e-02
36	21	1.737053e+06	3.767460e-02
36	22	1.733444e+06	4.113067e-02
36	23	1.736604e+06	2.009743e-02
36	24	1.736101e+06	2.146232e-02
36	25	1.689161e+06	1.757032e-02
36	26	1.731102e+06	4.432180e-02
36	27	1.736519e+06	1.588025e-02
36	28	1.737136e+06	2.527196e-02
36	29	1.737129e+06	2.554814e-02
36	30	1.734990e+06	1.717648e-02
36	31	1.736954e+06	2.337019e-02
36	32	1.730614e+06	5.210388e-02
36	33	1.736050e+06	1.220790e-01
36	34	1.733007e+06	4.686685e-02
36	35	1.734101e+06	2.755045e-02
36	36	1.738145e+06	1.006570e+00
37	1	1.719220e+06	1.605959e-02
37	2	1.736545e+06	2.760347e-02
37	3	1.736143e+06	8.175175e-03
37	4	1.724899e+06	5.385966e-03
37	5	1.736515e+06	4.096216e-03
37	6	1.733408e+06	-4.192610e-04
37	7	1.735108e+06	6.597654e-03
37	8	1.736611e+06	1.957864e-02
37	9	1.724622e+06	7.478258e-03
37	10	1.736492e+06	1.229376e-02
37	11	1.736581e+06	9.790349e-03
37	12	1.731608e+06	1.461150e-02
37	13	1.735361e+06	1.494352e-02
37	14	1.736014e+06	2.898297e-02
37	15	1.736101e+06	2.819086e-02
37	16	1.735865e+06	3.002978e-02
37	17	1.735059e+06	3.578081e-02
37	18	1.736211e+06	2.785886e-02
37	19	1.727795e+06	3.508772e-02
37	20	1.736160e+06	9.207764e-03
37	21	1.736809e+06	2.608540e-02
37	22	1.733218e+06	2.862736e-02
37	23	1.736368e+06	1.422967e-02
37	24	1.735865e+06	1.660988e-02
37	25	1.688941e+06	1.625070e-02
37	26	1.730873e+06	3.949353e-02
37	27	1.736290e+06	1.382972e-02
37	28	1.736894e+06	2.475149e-02
37	29	1.736888e+06	2.763093e-02
37	30	1.734758e+06	1.868883e-02
37	31	1.736718e+06	1.599561e-02
37	32	1.730377e+06	3.454259e-02
37	33	1.735808e+06	9.781832e-02
37	34	1.732777e+06	3.080147e-02
37	35	1.733893e+06	1.541784e-01
37	36	1.736565e+06	3.566026e-02
37	37	1.737904e+06	1.000666e+00
38	1	1.719616e+06	8.435722e-03
38	2	1.736930e+06	1.331937e-02
38	3	1.736531e+06	-4.505697e-02
38	4	1.725309e+06	-4.298386e-02
38	5	1.736907e+06	-3.818204e-02
38	6	1.733788e+06	-4.398677e-02
38	7	1.735497e+06	-4.316782e-02
38	8	1.736999e+06	-1.575187e-02
38	9	1.725009e+06	-4.296465e-02
38	10	1.736883e+06	8.225235e-02
38	11	1.736953e+06	7.066710e-02
38	12	1.732016e+06	1.340889e-01
38	13	1.735756e+06	1.026884e-01
38	14	1.736402e+06	8.590233e-02
38	15	1.736487e+06	1.028117e-01
38	16	1.736248e+06	2.255733e-02
38	17	1.735424e+06	1.038237e-02
38	18	1.736619e+06	1.523869e-02
38	19	1.728195e+06	1.744897e-02
38	20	1.736547e+06	-1.612240e-02
38	21	1.737194e+06	5.555001e-03
38	22	1.733591e+06	1.817184e-02
38	23	1.736767e+06	1.624453e-01
38	24	1.736262e+06	1.756908e-01
38	25	1.689316e+06	1.651886e-01
38	26	1.731244e+06	1.152571e-02
38	27	1.736676e+06	6.480947e-02
38	28	1.737291e+06	9.062804e-02
38	29	1.737288e+06	1.301674e-01
38	30	1.735168e+06	1.715567e-01
38	31	1.737124e+06	1.531957e-01
38	32	1.730773e+06	1.966934e-02
38	33	1.736190e+06	2.279190e-02
38	34	1.733167e+06	2.356705e-02
38	35	1.734242e+06	1.618344e-02
38	36	1.736944e+06	2.238041e-02
38	37	1.736703e+06	2.196233e-02
38	38	1.738295e+06	1.036706e+00
39	1	1.717470e+06	9.290108e-03
39	2	1.734237e+06	1.183166e-02
39	3	1.733887e+06	-3.694319e-02
39	4	1.722816e+06	-4.161513e-02
39	5	1.734225e+06	-3.453322e-02
39	6	1.731316e+06	-3.958389e-02
39	7	1.732819e+06	-4.138874e-02
39	8	1.734311e+06	-9.161890e-03
39	9	1.722347e+06	-3.956567e-02
39	10	1.734225e+06	7.435154e-02
39	11	1.734269e+06	6.648228e-02
39	12	1.729641e+06	1.258591e-01
39	13	1.733069e+06	1.046996e-01
39	14	1.733718e+06	8.656864e-02
39	15	1.733800e+06	9.714677e-02
39	16	1.733566e+06	2.689240e-02
39	17	1.732748e+06	1.601581e-02
39	18	1.733935e+06	1.920027e-02
39	19	1.725884e+06	1.183093e-02
39	20	1.733859e+06	-1.362677e-02
39	21	1.734515e+06	1.165579e-02
39	22	1.730975e+06	1.520299e-02
39	23	1.734076e+06	1.547463e-01
39	24	1.733577e+06	1.599936e-01
39	25	1.687240e+06	1.608856e-01
39	26	1.728588e+06	9.833548e-03
39	27	1.733989e+06	6.584338e-02
39	28	1.734606e+06	8.144224e-02
39	29	1.734606e+06	1.258826e-01
39	30	1.732595e+06	1.725006e-01
39	31	1.734447e+06	1.445623e-01
39	32	1.728277e+06	2.213812e-02
39	33	1.733515e+06	2.172317e-02
39	34	1.730686e+06	1.884376e-02
39	35	1.731599e+06	1.959459e-02
39	36	1.734255e+06	2.337225e-02
39	37	1.734023e+06	2.278886e-02
39	38	1.734415e+06	2.043851e-01
39	39	1.735601e+06	1.027643e+00
40	1	1.719348e+06	7.554753e-03
40	2	1.736601e+06	1.213705e-02
40	3	1.736204e+06	-1.162874e-02
40	4	1.725007e+06	-1.090611e-02
40	5	1.736576e+06	-1.203753e-02
40	6	1.733482e+06	-8.664639e-03
40	7	1.735170e+06	-6.518947e-03
40	8	1.736689e+06	-8.964323e-05
40	9	1.724685e+06	-7.826821e-03
40	10	1.736554e+06	4.766515e-02
40	11	1.736648e+06	5.723365e-02
40	12	1.731705e+06	1.649884e-01
40	13	1.735432e+06	4.612319e-02
40	14	1.736084e+06	4.039624e-02
40	15	1.736158e+06	4.774571e-02
40	16	1.735922e+06	1.434789e-02
40	17	1.735107e+06	6.707362e-03
40	18	1.736287e+06	1.348949e-02
40	19	1.727898e+06	9.832930e-03
40	20	1.736217e+06	5.221824e-03
40	21	1.736889e+06	1.283838e-02
40	22	1.733284e+06	1.003473e-02
40	23	1.736438e+06	7.287521e-02
40	24	1.735949e+06	7.547859e-02
40	25	1.689103e+06	1.796456e-01
40	26	1.730931e+06	1.026154e-02
40	27	1.736345e+06	3.270023e-02
40	28	1.736968e+06	4.122283e-02
40	29	1.736963e+06	7.201699e-02
40	30	1.734822e+06	7.739020e-02
40	31	1.736793e+06	6.329512e-02
40	32	1.730477e+06	1.617953e-02
40	33	1.735862e+06	1.536831e-02
40	34	1.732847e+06	1.430337e-02
40	35	1.733932e+06	1.415245e-02
40	36	1.736619e+06	1.067662e-02
40	37	1.736378e+06	1.673633e-02
40	38	1.736764e+06	6.640698e-02
40	39	1.734084e+06	7.079714e-02
40	40	1.737965e+06	9.521007e-01
41	1	1.718336e+06	8.043245e-03
41	2	1.735513e+06	1.307661e-02
41	3	1.735125e+06	-2.235176e-02
41	4	1.723935e+06	-2.290043e-02
41	5	1.735486e+06	-2.793591e-02
41	6	1.732385e+06	-1.922440e-02
41	7	1.734087e+06	-2.066175e-02
41	8	1.735585e+06	-6.741099e-03
41	9	1.723625e+06	-2.224550e-02
41	10	1.735485e+06	7.673320e-02
41	11	1.735548e+06	6.646842e-02
41	12	1.730647e+06	1.236297e-01
41	13	1.734337e+06	7.526485e-02
41	14	1.734992e+06	6.512657e-02
41	15	1.735068e+06	7.889479e-02
41	16	1.734837e+06	1.732241e-02
41	17	1.734014e+06	9.612854e-03
41	18	1.735183e+06	1.383726e-02
41	19	1.726830e+06	9.319010e-03
41	20	1.735132e+06	-5.582686e-03
41	21	1.735784e+06	1.056995e-02
41	22	1.732180e+06	1.028335e-02
41	23	1.735343e+06	1.203662e-01
41	24	1.734837e+06	1.277743e-01
41	25	1.688192e+06	1.488830e-01
41	26	1.729843e+06	1.159595e-02
41	27	1.735260e+06	5.284182e-02
41	28	1.735879e+06	6.132405e-02
41	29	1.735868e+06	9.770741e-02
41	30	1.733754e+06	1.217917e-01
41	31	1.735701e+06	1.097276e-01
41	32	1.729401e+06	9.397821e-03
41	33	1.734780e+06	2.047170e-02
41	34	1.731761e+06	1.601633e-02
41	35	1.732872e+06	2.078283e-02
41	36	1.735525e+06	1.791543e-02
41	37	1.735288e+06	1.709716e-02
41	38	1.735685e+06	1.185345e-01
41	39	1.733005e+06	1.053630e-01
41	40	1.735378e+06	7.280310e-02
41	41	1.736874e+06	9.821584e-01
42	1	1.718684e+06	-2.454696e-02
42	2	1.735944e+06	-3.815386e-02
42	3	1.735553e+06	-1.852800e-02
42	4	1.724362e+06	-1.468531e-02
42	5	1.735917e+06	-2.239734e-02
42	6	1.732837e+06	-2.090549e-02
42	7	1.734519e+06	-1.714702e-02
42	8	1.736022e+06	-2.194179e-02
42	9	1.724049e+06	-2.369541e-02
42	10	1.735904e+06	-4.051972e-02
42	11	1.735979e+06	-4.056187e-02
42	12	1.731031e+06	-5.511988e-02
42	13	1.734759e+06	-4.505528e-02
42	14	1.735418e+06	-4.705864e-02
42	15	1.735503e+06	-4.840432e-02
42	16	1.735268e+06	-3.554669e-02
42	17	1.734440e+06	-3.115600e-02
42	18	1.735610e+06	-3.678477e-02
42	19	1.727237e+06	-3.437694e-02
42	20	1.735559e+06	-2.546278e-02
42	21	1.736213e+06	-3.803906e-02
42	22	1.732620e+06	-3.405799e-02
42	23	1.735776e+06	-6.156255e-02
42	24	1.735258e+06	-5.674861e-02
42	25	1.688452e+06	-6.188066e-02
42	26	1.730271e+06	-3.368560e-02
42	27	1.735685e+06	-3.531711e-02
42	28	1.736302e+06	-4.696292e-02
42	29	1.736298e+06	-5.148944e-02
42	30	1.734181e+06	-6.400550e-02
42	31	1.736124e+06	-5.541208e-02
42	32	1.729802e+06	-3.161376e-02
42	33	1.735212e+06	-3.171932e-02
42	34	1.732183e+06	-3.722154e-02
42	35	1.733283e+06	-3.620789e-02
42	36	1.735960e+06	-4.067716e-02
42	37	1.735722e+06	-3.803343e-02
42	38	1.736109e+06	-5.683147e-02
42	39	1.733430e+06	-5.356515e-02
42	40	1.735784e+06	-4.030170e-02
42	41	1.734707e+06	-5.011524e-02
42	42	1.737309e+06	1.046758e+00
43	1	1.719301e+06	-2.347364e-02
43	2	1.736580e+06	-2.830990e-02
43	3	1.736184e+06	-1.894938e-02
43	4	1.724995e+06	-1.628410e-02
43	5	1.736550e+06	-1.802139e-02
43	6	1.733439e+06	-2.163067e-02
43	7	1.735141e+06	-1.751739e-02
43	8	1.736648e+06	-2.599089e-02
43	9	1.724665e+06	-1.781537e-02
43	10	1.736526e+06	-3.651509e-02
43	11	1.736604e+06	-3.428828e-02
43	12	1.731657e+06	-5.463565e-02
43	13	1.735389e+06	-4.678092e-02
43	14	1.736045e+06	-4.670929e-02
43	15	1.736134e+06	-4.522818e-02
43	16	1.735900e+06	-3.191078e-02
43	17	1.735089e+06	-3.163318e-02
43	18	1.736242e+06	-3.199945e-02
43	19	1.727837e+06	-3.394185e-02
43	20	1.736195e+06	-2.048193e-02
43	21	1.736844e+06	-3.448562e-02
43	22	1.733253e+06	-3.214675e-02
43	23	1.736405e+06	-5.546205e-02
43	24	1.735897e+06	-5.595867e-02
43	25	1.689025e+06	-6.196448e-02
43	26	1.730892e+06	-2.990987e-02
43	27	1.736317e+06	-3.605393e-02
43	28	1.736936e+06	-4.373596e-02
43	29	1.736933e+06	-4.781722e-02
43	30	1.734800e+06	-6.385166e-02
43	31	1.736756e+06	-5.635494e-02
43	32	1.730431e+06	-2.772514e-02
43	33	1.735839e+06	-3.352710e-02
43	34	1.732816e+06	-3.096698e-02
43	35	1.733905e+06	-3.317242e-02
43	36	1.736590e+06	-2.870871e-02
43	37	1.736348e+06	-3.195862e-02
43	38	1.736741e+06	-5.818987e-02
43	39	1.734060e+06	-5.304247e-02
43	40	1.736413e+06	-3.550009e-02
43	41	1.735328e+06	-4.759343e-02
43	42	1.735764e+06	2.451852e-02
43	43	1.737943e+06	1.042550e+00
44	1	1.718793e+06	-3.446731e-02
44	2	1.736066e+06	-3.311804e-02
44	3	1.735670e+06	-2.186504e-02
44	4	1.724522e+06	-2.202973e-02
44	5	1.736034e+06	-2.366053e-02
44	6	1.732928e+06	-1.649693e-02
44	7	1.734637e+06	-2.293554e-02
44	8	1.736141e+06	-2.548793e-02
44	9	1.724161e+06	-1.818911e-02
44	10	1.736014e+06	-3.915358e-02
44	11	1.736089e+06	-4.161435e-02
44	12	1.731148e+06	-5.540822e-02
44	13	1.734885e+06	-4.552075e-02
44	14	1.735541e+06	-4.766325e-02
44	15	1.735619e+06	-5.209348e-02
44	16	1.735388e+06	-3.420440e-02
44	17	1.734570e+06	-3.279101e-02
44	18	1.735731e+06	-3.762396e-02
44	19	1.727338e+06	-3.395511e-02
44	20	1.735684e+06	-2.599175e-02
44	21	1.736334e+06	-3.344182e-02
44	22	1.732750e+06	-3.751045e-02
44	23	1.735894e+06	-5.717840e-02
44	24	1.735385e+06	-5.914511e-02
44	25	1.688547e+06	-6.097475e-02
44	26	1.730396e+06	-3.611236e-02
44	27	1.735810e+06	-3.695779e-02
44	28	1.736429e+06	-4.416010e-02
44	29	1.736419e+06	-5.162800e-02
44	30	1.734295e+06	-6.325140e-02
44	31	1.736241e+06	-5.697810e-02
44	32	1.729942e+06	-3.460408e-02
44	33	1.735321e+06	-4.268846e-02
44	34	1.732302e+06	-3.824803e-02
44	35	1.733395e+06	-3.471233e-02
44	36	1.736081e+06	-3.929583e-02
44	37	1.735840e+06	-3.634196e-02
44	38	1.736230e+06	-5.616616e-02
44	39	1.733546e+06	-5.862584e-02
44	40	1.735898e+06	-4.477362e-02
44	41	1.734818e+06	-4.941248e-02
44	42	1.735252e+06	1.309423e-02
44	43	1.735911e+06	2.136839e-02
44	44	1.737429e+06	1.052324e+00
45	1	1.713974e+06	-3.698008e-02
45	2	1.730948e+06	-4.406938e-02
45	3	1.730576e+06	-2.625768e-02
45	4	1.719664e+06	-2.639646e-02
45	5	1.730915e+06	-3.084842e-02
45	6	1.727887e+06	-2.681622e-02
45	7	1.729532e+06	-2.604397e-02
45	8	1.731019e+06	-3.205949e-02
45	9	1.719163e+06	-2.854046e-02
45	10	1.730901e+06	-4.563833e-02
45	11	1.730986e+06	-4.605522e-02
45	12	1.726160e+06	-6.061562e-02
45	13	1.729780e+06	-5.448775e-02
45	14	1.730422e+06	-5.264179e-02
45	15	1.730499e+06	-5.552559e-02
45	16	1.730270e+06	-4.013137e-02
45	17	1.729479e+06	-4.322159e-02
45	18	1.730628e+06	-4.286182e-02
45	19	1.722370e+06	-4.088559e-02
45	20	1.730574e+06	-3.535779e-02
45	21	1.731217e+06	-4.206578e-02
45	22	1.727751e+06	-4.395359e-02
45	23	1.730801e+06	-6.041826e-02
45	24	1.730270e+06	-6.340873e-02
45	25	1.683930e+06	-6.904060e-02
45	26	1.725410e+06	-4.536794e-02
45	27	1.730709e+06	-4.109410e-02
45	28	1.731297e+06	-5.089944e-02
45	29	1.731294e+06	-5.951876e-02
45	30	1.729222e+06	-7.056966e-02
45	31	1.731124e+06	-6.366365e-02
45	32	1.724981e+06	-4.094927e-02
45	33	1.730215e+06	-4.755574e-02
45	34	1.727244e+06	-4.759216e-02
45	35	1.728316e+06	-3.947471e-02
45	36	1.730960e+06	-4.525081e-02
45	37	1.730720e+06	-4.410305e-02
45	38	1.731115e+06	-6.336771e-02
45	39	1.728468e+06	-6.224561e-02
45	40	1.730796e+06	-5.086092e-02
45	41	1.729736e+06	-5.594038e-02
45	42	1.730153e+06	1.739829e-02
45	43	1.730804e+06	1.350719e-02
45	44	1.730399e+06	2.906923e-01
45	45	1.732298e+06	1.031879e+00
46	1	1.719474e+06	-2.521757e-02
46	2	1.736802e+06	-3.701488e-02
46	3	1.736408e+06	-1.431200e-02
46	4	1.725160e+06	-1.929834e-02
46	5	1.736783e+06	-2.356375e-02
46	6	1.733665e+06	-2.263060e-02
46	7	1.735372e+06	-1.613767e-02
46	8	1.736875e+06	-2.129137e-02
46	9	1.724875e+06	-1.904452e-02
46	10	1.736759e+06	-3.964219e-02
46	11	1.736831e+06	-4.051228e-02
46	12	1.731864e+06	-5.620843e-02
46	13	1.735615e+06	-4.730183e-02
46	14	1.736278e+06	-4.628060e-02
46	15	1.736363e+06	-4.777948e-02
46	16	1.736123e+06	-3.279839e-02
46	17	1.735299e+06	-3.525065e-02
46	18	1.736466e+06	-3.803356e-02
46	19	1.728048e+06	-3.057006e-02
46	20	1.736421e+06	-2.371256e-02
46	21	1.737069e+06	-3.796660e-02
46	22	1.733472e+06	-3.167245e-02
46	23	1.736629e+06	-6.027151e-02
46	24	1.736126e+06	-5.720170e-02
46	25	1.689183e+06	-6.304479e-02
46	26	1.731115e+06	-3.340284e-02
46	27	1.736543e+06	-3.808880e-02
46	28	1.737166e+06	-4.454502e-02
46	29	1.737158e+06	-4.988996e-02
46	30	1.735021e+06	-6.453299e-02
46	31	1.736981e+06	-5.627010e-02
46	32	1.730633e+06	-3.341137e-02
46	33	1.736065e+06	-3.425679e-02
46	34	1.733035e+06	-3.843460e-02
46	35	1.734118e+06	-3.771671e-02
46	36	1.736822e+06	-3.711359e-02
46	37	1.736581e+06	-3.411291e-02
46	38	1.736965e+06	-5.797971e-02
46	39	1.734283e+06	-5.730932e-02
46	40	1.736639e+06	-3.881010e-02
46	41	1.735545e+06	-5.014210e-02
46	42	1.736064e+06	5.169091e-01
46	43	1.736630e+06	2.018517e-02
46	44	1.736114e+06	1.596167e-02
46	45	1.730998e+06	1.757634e-02
46	46	1.738170e+06	1.045064e+00
47	1	1.719284e+06	-2.209710e-02
47	2	1.736615e+06	-3.088735e-02
47	3	1.736214e+06	-1.369514e-02
47	4	1.724964e+06	-1.568518e-02
47	5	1.736582e+06	-1.600507e-02
47	6	1.733469e+06	-1.710560e-02
47	7	1.735179e+06	-1.587903e-02
47	8	1.736680e+06	-2.054253e-02
47	9	1.724687e+06	-1.316913e-02
47	10	1.736562e+06	-3.275258e-02
47	11	1.736637e+06	-3.292901e-02
47	12	1.731672e+06	-5.648112e-02
47	13	1.735421e+06	-4.385628e-02
47	14	1.736078e+06	-4.613819e-02
47	15	1.736170e+06	-4.618182e-02
47	16	1.735928e+06	-2.955614e-02
47	17	1.735107e+06	-2.723066e-02
47	18	1.736273e+06	-2.657271e-02
47	19	1.727853e+06	-3.019976e-02
47	20	1.736232e+06	-2.596977e-02
47	21	1.736875e+06	-3.339656e-02
47	22	1.733270e+06	-2.994436e-02
47	23	1.736437e+06	-5.992945e-02
47	24	1.735927e+06	-5.635553e-02
47	25	1.688980e+06	-6.332212e-02
47	26	1.730923e+06	-3.090329e-02
47	27	1.736351e+06	-3.397853e-02
47	28	1.736970e+06	-4.189805e-02
47	29	1.736962e+06	-4.961890e-02
47	30	1.734830e+06	-5.860476e-02
47	31	1.736786e+06	-5.795901e-02
47	32	1.730438e+06	-2.893982e-02
47	33	1.735876e+06	-3.227701e-02
47	34	1.732843e+06	-3.028659e-02
47	35	1.733929e+06	-3.264905e-02
47	36	1.736621e+06	-2.885068e-02
47	37	1.736386e+06	-3.820606e-02
47	38	1.736774e+06	-6.071418e-02
47	39	1.734091e+06	-5.486810e-02
47	40	1.736446e+06	-3.676077e-02
47	41	1.735365e+06	-5.130233e-02
47	42	1.735805e+06	3.578465e-02
47	43	1.736470e+06	5.309194e-01
47	44	1.735914e+06	1.526351e-02
47	45	1.730803e+06	2.230045e-02
47	46	1.736666e+06	2.930230e-02
47	47	1.737976e+06	1.047950e+00
48	1	1.719169e+06	-3.333789e-02
48	2	1.736490e+06	-3.960222e-02
48	3	1.736092e+06	-2.055898e-02
48	4	1.724844e+06	-2.007064e-02
48	5	1.736462e+06	-2.392803e-02
48	6	1.733350e+06	-1.886936e-02
48	7	1.735054e+06	-2.254469e-02
48	8	1.736556e+06	-2.864548e-02
48	9	1.724563e+06	-2.165653e-02
48	10	1.736440e+06	-4.409605e-02
48	11	1.736519e+06	-4.210399e-02
48	12	1.731550e+06	-6.359139e-02
48	13	1.735307e+06	-5.511772e-02
48	14	1.735961e+06	-5.268768e-02
48	15	1.736050e+06	-5.358014e-02
48	16	1.735816e+06	-3.956655e-02
48	17	1.734983e+06	-3.976216e-02
48	18	1.736158e+06	-4.104549e-02
48	19	1.727742e+06	-4.236571e-02
48	20	1.736107e+06	-3.407472e-02
48	21	1.736760e+06	-4.033849e-02
48	22	1.733155e+06	-4.240225e-02
48	23	1.736319e+06	-6.019089e-02
48	24	1.735806e+06	-6.548293e-02
48	25	1.688891e+06	-6.782256e-02
48	26	1.730799e+06	-3.936214e-02
48	27	1.736230e+06	-4.213207e-02
48	28	1.736848e+06	-5.275776e-02
48	29	1.736841e+06	-6.116712e-02
48	30	1.734702e+06	-7.079958e-02
48	31	1.736662e+06	-6.356455e-02
48	32	1.730316e+06	-3.920567e-02
48	33	1.735750e+06	-4.269710e-02
48	34	1.732720e+06	-4.092975e-02
48	35	1.733807e+06	-3.828330e-02
48	36	1.736505e+06	-4.212498e-02
48	37	1.736269e+06	-3.699842e-02
48	38	1.736655e+06	-6.160179e-02
48	39	1.733968e+06	-6.393151e-02
48	40	1.736324e+06	-4.902957e-02
48	41	1.735240e+06	-5.754835e-02
48	42	1.735675e+06	2.208228e-02
48	43	1.736310e+06	2.329983e-02
48	44	1.735828e+06	3.167906e-01
48	45	1.730736e+06	5.168088e-01
48	46	1.736541e+06	2.745476e-02
48	47	1.736348e+06	2.131348e-02
48	48	1.737856e+06	1.026481e+00
49	1	1.718190e+06	-3.944128e-02
49	2	1.735439e+06	-4.425871e-02
49	3	1.735043e+06	-2.744222e-02
49	4	1.723843e+06	-2.502020e-02
49	5	1.735408e+06	-2.697202e-02
49	6	1.732313e+06	-2.786385e-02
49	7	1.734005e+06	-2.309611e-02
49	8	1.735502e+06	-3.218496e-02
49	9	1.723531e+06	-2.809371e-02
49	10	1.735389e+06	-4.355276e-02
49	11	1.735471e+06	-4.552867e-02
49	12	1.730517e+06	-6.210535e-02
49	13	1.734254e+06	-5.084039e-02
49	14	1.734920e+06	-5.412952e-02
49	15	1.734997e+06	-5.705851e-02
49	16	1.734757e+06	-4.078051e-02
49	17	1.733944e+06	-4.245662e-02
49	18	1.735115e+06	-3.923648e-02
49	19	1.726723e+06	-4.737372e-02
49	20	1.735048e+06	-3.604311e-02
49	21	1.735705e+06	-4.250681e-02
49	22	1.732112e+06	-4.407951e-02
49	23	1.735268e+06	-6.121684e-02
49	24	1.734764e+06	-6.385548e-02
49	25	1.687911e+06	-6.723101e-02
49	26	1.729771e+06	-4.760012e-02
49	27	1.735177e+06	-4.533910e-02
49	28	1.735795e+06	-5.258577e-02
49	29	1.735798e+06	-5.605943e-02
49	30	1.733661e+06	-7.379609e-02
49	31	1.735614e+06	-6.451299e-02
49	32	1.729290e+06	-3.835292e-02
49	33	1.734697e+06	-4.443810e-02
49	34	1.731683e+06	-4.717340e-02
49	35	1.732760e+06	-4.363301e-02
49	36	1.735450e+06	-4.590021e-02
49	37	1.735209e+06	-4.219158e-02
49	38	1.735596e+06	-6.505183e-02
49	39	1.732926e+06	-6.639222e-02
49	40	1.735278e+06	-5.071954e-02
49	41	1.734196e+06	-5.469993e-02
49	42	1.734629e+06	1.228655e-02
49	43	1.735251e+06	1.722017e-02
49	44	1.734770e+06	2.833356e-01
49	45	1.729733e+06	5.619716e-01
49	46	1.735490e+06	1.458652e-02
49	47	1.735290e+06	1.891076e-02
49	48	1.735207e+06	5.175873e-01
49	49	1.736800e+06	1.039660e+00
50	1	1.718231e+06	-1.795034e-02
50	2	1.735535e+06	-2.244792e-02
50	3	1.735135e+06	-3.736565e-03
50	4	1.723916e+06	-5.935784e-03
50	5	1.735502e+06	-1.084380e-02
50	6	1.732392e+06	-1.277417e-02
50	7	1.734114e+06	-1.110784e-02
50	8	1.735604e+06	-8.009057e-03
50	9	1.723619e+06	-1.126461e-03
50	10	1.735488e+06	-3.029351e-02
50	11	1.735557e+06	-2.349002e-02
50	12	1.730594e+06	-4.883035e-02
50	13	1.734350e+06	-3.937524e-02
50	14	1.735014e+06	-3.656255e-02
50	15	1.735096e+06	-4.010121e-02
50	16	1.734854e+06	-2.073146e-02
50	17	1.734024e+06	-1.949473e-02
50	18	1.735204e+06	-2.239414e-02
50	19	1.726801e+06	-2.238776e-02
50	20	1.735147e+06	-1.757781e-02
50	21	1.735801e+06	-2.129844e-02
50	22	1.732200e+06	-2.397643e-02
50	23	1.735360e+06	-5.416767e-02
50	24	1.734858e+06	-5.579472e-02
50	25	1.687959e+06	-5.775881e-02
50	26	1.729851e+06	-2.537213e-02
50	27	1.735277e+06	-3.467586e-02
50	28	1.735897e+06	-3.368820e-02
50	29	1.735889e+06	-4.544612e-02
50	30	1.733749e+06	-5.582557e-02
50	31	1.735706e+06	-5.376747e-02
50	32	1.729388e+06	-1.690901e-02
50	33	1.734799e+06	-1.719770e-02
50	34	1.731763e+06	-2.398491e-02
50	35	1.732850e+06	-1.761042e-02
50	36	1.735551e+06	-2.127830e-02
50	37	1.735312e+06	-1.747061e-02
50	38	1.735697e+06	-5.129151e-02
50	39	1.733018e+06	-5.095801e-02
50	40	1.735370e+06	-2.975360e-02
50	41	1.734280e+06	-4.059077e-02
50	42	1.734716e+06	3.304114e-02
50	43	1.735347e+06	1.382658e-02
50	44	1.734832e+06	2.401172e-02
50	45	1.729718e+06	1.332584e-02
50	46	1.735586e+06	3.933765e-02
50	47	1.735379e+06	1.661136e-02
50	48	1.735271e+06	2.266666e-02
50	49	1.734327e+06	1.944225e-02
50	50	1.736896e+06	1.052382e+00
51	1	1.717916e+06	-2.668729e-02
51	2	1.735208e+06	-2.426336e-02
51	3	1.734813e+06	-9.858135e-03
51	4	1.723604e+06	-1.367263e-02
51	5	1.735184e+06	-1.834878e-02
51	6	1.732081e+06	-1.541934e-02
51	7	1.733779e+06	-1.598099e-02
51	8	1.735292e+06	-1.555016e-02
51	9	1.723303e+06	-1.360946e-02
51	10	1.735161e+06	-3.467403e-02
51	11	1.735250e+06	-3.575140e-02
51	12	1.730275e+06	-4.683697e-02
51	13	1.734034e+06	-3.911894e-02
51	14	1.734692e+06	-3.818425e-02
51	15	1.734766e+06	-4.134585e-02
51	16	1.734531e+06	-2.334976e-02
51	17	1.733706e+06	-2.520495e-02
51	18	1.734882e+06	-3.244924e-02
51	19	1.726477e+06	-2.839616e-02
51	20	1.734826e+06	-2.151066e-02
51	21	1.735473e+06	-2.934038e-02
51	22	1.731881e+06	-2.681789e-02
51	23	1.735036e+06	-5.019576e-02
51	24	1.734543e+06	-5.246418e-02
51	25	1.687673e+06	-5.348720e-02
51	26	1.729530e+06	-2.581030e-02
51	27	1.734953e+06	-3.289833e-02
51	28	1.735567e+06	-3.718556e-02
51	29	1.735561e+06	-5.173304e-02
51	30	1.733422e+06	-5.449223e-02
51	31	1.735386e+06	-5.181023e-02
51	32	1.729055e+06	-2.872083e-02
51	33	1.734472e+06	-2.844271e-02
51	34	1.731446e+06	-2.699734e-02
51	35	1.732527e+06	-3.248922e-02
51	36	1.735223e+06	-2.867507e-02
51	37	1.734988e+06	-3.197966e-02
51	38	1.735373e+06	-5.314841e-02
51	39	1.732694e+06	-4.888341e-02
51	40	1.735047e+06	-3.443255e-02
51	41	1.733950e+06	-4.389991e-02
51	42	1.734411e+06	1.813182e-01
51	43	1.735024e+06	1.483253e-02
51	44	1.734509e+06	1.862772e-02
51	45	1.729404e+06	1.723135e-02
51	46	1.735277e+06	1.738912e-01
51	47	1.735067e+06	2.141562e-02
51	48	1.734950e+06	8.679277e-03
51	49	1.733977e+06	2.218985e-02
51	50	1.734086e+06	2.632024e-02
51	51	1.736572e+06	1.041887e+00
52	1	1.718950e+06	-2.496793e-02
52	2	1.736246e+06	-3.309897e-02
52	3	1.735855e+06	-1.459000e-02
52	4	1.724631e+06	-1.211251e-02
52	5	1.736220e+06	-1.281826e-02
52	6	1.733111e+06	-1.442119e-02
52	7	1.734815e+06	-1.258310e-02
52	8	1.736315e+06	-2.194685e-02
52	9	1.724326e+06	-1.287226e-02
52	10	1.736197e+06	-3.529556e-02
52	11	1.736278e+06	-3.322000e-02
52	12	1.731317e+06	-4.557258e-02
52	13	1.735066e+06	-4.126061e-02
52	14	1.735719e+06	-4.465874e-02
52	15	1.735801e+06	-4.314148e-02
52	16	1.735566e+06	-2.703349e-02
52	17	1.734741e+06	-3.221294e-02
52	18	1.735913e+06	-2.911347e-02
52	19	1.727524e+06	-2.826197e-02
52	20	1.735862e+06	-2.547653e-02
52	21	1.736513e+06	-3.147033e-02
52	22	1.732913e+06	-2.723239e-02
52	23	1.736073e+06	-4.992587e-02
52	24	1.735565e+06	-5.024065e-02
52	25	1.688685e+06	-5.682529e-02
52	26	1.730569e+06	-3.197773e-02
52	27	1.735991e+06	-3.810209e-02
52	28	1.736607e+06	-4.082233e-02
52	29	1.736598e+06	-4.641470e-02
52	30	1.734472e+06	-5.269097e-02
52	31	1.736423e+06	-5.070694e-02
52	32	1.730094e+06	-3.222527e-02
52	33	1.735502e+06	-3.219224e-02
52	34	1.732484e+06	-3.462897e-02
52	35	1.733564e+06	-3.057376e-02
52	36	1.736258e+06	-3.205675e-02
52	37	1.736022e+06	-3.415922e-02
52	38	1.736412e+06	-4.736352e-02
52	39	1.733727e+06	-4.597564e-02
52	40	1.736085e+06	-3.256609e-02
52	41	1.734998e+06	-3.972623e-02
52	42	1.735437e+06	2.818172e-02
52	43	1.736058e+06	2.850227e-02
52	44	1.735559e+06	3.286489e-02
52	45	1.730445e+06	3.319478e-02
52	46	1.736291e+06	2.454876e-02
52	47	1.736102e+06	1.964570e-02
52	48	1.735984e+06	2.207024e-02
52	49	1.734949e+06	2.927451e-02
52	50	1.735032e+06	2.904586e-02
52	51	1.734701e+06	2.627595e-02
52	52	1.737612e+06	1.052280e+00
53	1	1.719320e+06	3.973426e-03
53	2	1.736625e+06	1.641367e-03
53	3	1.736232e+06	1.602911e-02
53	4	1.725003e+06	9.924156e-03
53	5	1.736603e+06	4.054291e-03
53	6	1.733490e+06	1.300026e-02
53	7	1.735200e+06	1.941110e-02
53	8	1.736702e+06	1.187411e-02
53	9	1.724708e+06	1.995566e-02
53	10	1.736576e+06	-2.194675e-02
53	11	1.736670e+06	-2.372510e-02
53	12	1.731690e+06	-4.162692e-02
53	13	1.735446e+06	-2.667072e-02
53	14	1.736096e+06	-2.299469e-02
53	15	1.736188e+06	-2.519127e-02
53	16	1.735946e+06	-3.188623e-03
53	17	1.735132e+06	-3.049081e-03
53	18	1.736296e+06	-2.291732e-03
53	19	1.727899e+06	-5.311049e-03
53	20	1.736237e+06	5.166893e-03
53	21	1.736888e+06	-2.405459e-03
53	22	1.733291e+06	-1.667410e-03
53	23	1.736456e+06	-5.272476e-02
53	24	1.735950e+06	-5.219583e-02
53	25	1.689023e+06	-5.210436e-02
53	26	1.730951e+06	-5.487611e-03
53	27	1.736378e+06	-1.697570e-02
53	28	1.736986e+06	-2.140969e-02
53	29	1.736980e+06	-4.076898e-02
53	30	1.734846e+06	-5.454104e-02
53	31	1.736801e+06	-4.705930e-02
53	32	1.730473e+06	1.127702e-03
53	33	1.735891e+06	-4.475345e-03
53	34	1.732858e+06	-1.296170e-04
53	35	1.733948e+06	-6.172071e-03
53	36	1.736637e+06	-5.162045e-03
53	37	1.736399e+06	-6.465755e-03
53	38	1.736788e+06	-4.847377e-02
53	39	1.734103e+06	-4.872410e-02
53	40	1.736462e+06	-2.199844e-02
53	41	1.735374e+06	-3.566197e-02
53	42	1.735813e+06	-1.729965e-03
53	43	1.736438e+06	-4.605238e-03
53	44	1.735930e+06	-9.841686e-03
53	45	1.730813e+06	-1.938724e-02
53	46	1.736667e+06	-6.487236e-03
53	47	1.736473e+06	-4.972097e-03
53	48	1.736350e+06	-1.041053e-02
53	49	1.735315e+06	-1.835275e-02
53	50	1.735395e+06	9.712460e-03
53	51	1.735090e+06	-9.250886e-04
53	52	1.736109e+06	-3.710958e-03
53	53	1.737990e+06	1.055353e+00
54	1	1.719257e+06	-4.091828e-02
54	2	1.736552e+06	-4.567959e-02
54	3	1.736159e+06	-3.124861e-02
54	4	1.724939e+06	-4.078496e-02
54	5	1.736531e+06	-3.653879e-02
54	6	1.733427e+06	-3.641559e-02
54	7	1.735128e+06	-3.586929e-02
54	8	1.736630e+06	-3.192525e-02
54	9	1.724636e+06	-3.357223e-02
54	10	1.736503e+06	-4.971632e-02
54	11	1.736582e+06	-4.668373e-02
54	12	1.731624e+06	-5.923377e-02
54	13	1.735377e+06	-5.033456e-02
54	14	1.736026e+06	-5.163392e-02
54	15	1.736109e+06	-5.183222e-02
54	16	1.735876e+06	-3.990761e-02
54	17	1.735056e+06	-4.647960e-02
54	18	1.736220e+06	-4.008131e-02
54	19	1.727816e+06	-4.660710e-02
54	20	1.736167e+06	-4.131707e-02
54	21	1.736826e+06	-4.683233e-02
54	22	1.733250e+06	-4.401409e-02
54	23	1.736381e+06	-6.051459e-02
54	24	1.735874e+06	-6.219597e-02
54	25	1.688987e+06	-6.270373e-02
54	26	1.730885e+06	-4.253766e-02
54	27	1.736303e+06	-4.757357e-02
54	28	1.736919e+06	-5.062200e-02
54	29	1.736905e+06	-5.417390e-02
54	30	1.734774e+06	-6.446684e-02
54	31	1.736730e+06	-6.141563e-02
54	32	1.730395e+06	-4.364119e-02
54	33	1.735817e+06	-4.528099e-02
54	34	1.732796e+06	-4.414541e-02
54	35	1.733874e+06	-4.518173e-02
54	36	1.736566e+06	-4.223716e-02
54	37	1.736332e+06	-4.740189e-02
54	38	1.736719e+06	-5.811046e-02
54	39	1.734039e+06	-5.997753e-02
54	40	1.736389e+06	-4.956747e-02
54	41	1.735302e+06	-4.933882e-02
54	42	1.735744e+06	-2.600680e-02
54	43	1.736375e+06	-2.664667e-02
54	44	1.735859e+06	-3.183192e-02
54	45	1.730754e+06	-3.338805e-02
54	46	1.736598e+06	-2.483681e-02
54	47	1.736401e+06	-2.788242e-02
54	48	1.736284e+06	-3.801771e-02
54	49	1.735236e+06	-3.772191e-02
54	50	1.735320e+06	-2.567552e-02
54	51	1.735010e+06	-2.047910e-02
54	52	1.736043e+06	-1.838524e-02
54	53	1.736425e+06	-1.385048e-02
54	54	1.737920e+06	1.023233e+00
55	1	1.719675e+06	-5.591806e-02
55	2	1.736988e+06	-5.952509e-02
55	3	1.736590e+06	-5.126877e-02
55	4	1.725346e+06	-4.917626e-02
55	5	1.736964e+06	-4.870856e-02
55	6	1.733848e+06	-4.406147e-02
55	7	1.735557e+06	-5.104645e-02
55	8	1.737059e+06	-4.356781e-02
55	9	1.725048e+06	-4.704809e-02
55	10	1.736942e+06	-5.515358e-02
55	11	1.737013e+06	-5.593657e-02
55	12	1.732054e+06	-6.145989e-02
55	13	1.735802e+06	-6.091007e-02
55	14	1.736461e+06	-5.734508e-02
55	15	1.736543e+06	-5.853297e-02
55	16	1.736302e+06	-4.894593e-02
55	17	1.735481e+06	-5.663620e-02
55	18	1.736651e+06	-5.840938e-02
55	19	1.728240e+06	-5.868660e-02
55	20	1.736611e+06	-5.013776e-02
55	21	1.737260e+06	-5.324477e-02
55	22	1.733647e+06	-5.659339e-02
55	23	1.736817e+06	-6.547081e-02
55	24	1.736310e+06	-6.248985e-02
55	25	1.689368e+06	-6.638278e-02
55	26	1.731309e+06	-5.650306e-02
55	27	1.736733e+06	-5.671865e-02
55	28	1.737346e+06	-5.718581e-02
55	29	1.737338e+06	-6.545973e-02
55	30	1.735204e+06	-6.267003e-02
55	31	1.737168e+06	-6.289570e-02
55	32	1.730821e+06	-5.179275e-02
55	33	1.736244e+06	-5.637991e-02
55	34	1.733221e+06	-5.722104e-02
55	35	1.734305e+06	-5.374359e-02
55	36	1.736999e+06	-5.597565e-02
55	37	1.736760e+06	-5.236399e-02
55	38	1.737152e+06	-6.132865e-02
55	39	1.734465e+06	-5.725050e-02
55	40	1.736825e+06	-5.348849e-02
55	41	1.735731e+06	-5.686813e-02
55	42	1.736170e+06	-3.389663e-02
55	43	1.736802e+06	-3.635229e-02
55	44	1.736289e+06	-3.826477e-02
55	45	1.731169e+06	-4.545307e-02
55	46	1.737029e+06	-3.711081e-02
55	47	1.736834e+06	-3.603785e-02
55	48	1.736713e+06	-4.470691e-02
55	49	1.735663e+06	-4.598914e-02
55	50	1.735762e+06	-2.965872e-02
55	51	1.735439e+06	-3.076927e-02
55	52	1.736473e+06	-2.648437e-02
55	53	1.736851e+06	-2.422794e-02
55	54	1.736816e+06	1.997711e-01
55	55	1.738354e+06	1.055060e+00
56	1	1.719535e+06	-4.854034e-02
56	2	1.736863e+06	-5.110131e-02
56	3	1.736462e+06	-4.263319e-02
56	4	1.725209e+06	-4.010342e-02
56	5	1.736833e+06	-4.214490e-02
56	6	1.733721e+06	-3.643987e-02
56	7	1.735429e+06	-4.525934e-02
56	8	1.736934e+06	-4.062631e-02
56	9	1.724925e+06	-3.836051e-02
56	10	1.736810e+06	-5.365381e-02
56	11	1.736891e+06	-4.998268e-02
56	12	1.731916e+06	-6.208612e-02
56	13	1.735676e+06	-5.338153e-02
56	14	1.736332e+06	-5.569105e-02
56	15	1.736422e+06	-5.933999e-02
56	16	1.736179e+06	-5.066921e-02
56	17	1.735352e+06	-5.690123e-02
56	18	1.736526e+06	-5.227341e-02
56	19	1.728116e+06	-5.182034e-02
56	20	1.736477e+06	-4.257083e-02
56	21	1.737126e+06	-4.902875e-02
56	22	1.733524e+06	-5.085934e-02
56	23	1.736686e+06	-6.645654e-02
56	24	1.736186e+06	-6.463739e-02
56	25	1.689233e+06	-6.721011e-02
56	26	1.731180e+06	-5.024640e-02
56	27	1.736603e+06	-5.236793e-02
56	28	1.737221e+06	-4.970201e-02
56	29	1.737218e+06	-5.891886e-02
56	30	1.735075e+06	-6.534287e-02
56	31	1.737043e+06	-6.256319e-02
56	32	1.730690e+06	-4.799797e-02
56	33	1.736116e+06	-5.311146e-02
56	34	1.733094e+06	-5.128665e-02
56	35	1.734173e+06	-4.653117e-02
56	36	1.736874e+06	-5.255825e-02
56	37	1.736633e+06	-5.010261e-02
56	38	1.737025e+06	-6.529464e-02
56	39	1.734340e+06	-6.391053e-02
56	40	1.736699e+06	-5.202169e-02
56	41	1.735607e+06	-5.260028e-02
56	42	1.736039e+06	-3.356749e-02
56	43	1.736674e+06	-3.145224e-02
56	44	1.736166e+06	-3.858219e-02
56	45	1.731043e+06	-4.193847e-02
56	46	1.736901e+06	-3.333642e-02
56	47	1.736708e+06	-3.061082e-02
56	48	1.736593e+06	-4.309774e-02
56	49	1.735538e+06	-4.136801e-02
56	50	1.735632e+06	-2.505043e-02
56	51	1.735310e+06	-3.292997e-02
56	52	1.736353e+06	-2.296167e-02
56	53	1.736726e+06	-1.714181e-02
56	54	1.736664e+06	7.896264e-02
56	55	1.737130e+06	3.525301e-01
56	56	1.738229e+06	1.013334e+00
57	1	1.719057e+06	-1.679450e-02
57	2	1.736375e+06	-2.066062e-02
57	3	1.735979e+06	1.607617e-03
57	4	1.724737e+06	-8.013677e-03
57	5	1.736355e+06	-1.534319e-02
57	6	1.733245e+06	-7.410644e-03
57	7	1.734954e+06	-5.707812e-03
57	8	1.736455e+06	-7.919161e-03
57	9	1.724469e+06	-2.289393e-03
57	10	1.736332e+06	-3.353179e-02
57	11	1.736410e+06	-2.944657e-02
57	12	1.731441e+06	-4.480644e-02
57	13	1.735192e+06	-4.531806e-02
57	14	1.735858e+06	-3.661952e-02
57	15	1.735940e+06	-3.825829e-02
57	16	1.735693e+06	-1.527000e-02
57	17	1.734881e+06	-1.509034e-02
57	18	1.736049e+06	-1.668643e-02
57	19	1.727629e+06	-1.773859e-02
57	20	1.735993e+06	-1.533649e-02
57	21	1.736650e+06	-1.952273e-02
57	22	1.733040e+06	-2.079139e-02
57	23	1.736209e+06	-5.374038e-02
57	24	1.735704e+06	-5.771255e-02
57	25	1.688776e+06	-5.736790e-02
57	26	1.730696e+06	-2.044774e-02
57	27	1.736125e+06	-2.967210e-02
57	28	1.736741e+06	-3.429841e-02
57	29	1.736728e+06	-4.351924e-02
57	30	1.734595e+06	-5.980029e-02
57	31	1.736557e+06	-5.214047e-02
57	32	1.730211e+06	-1.520570e-02
57	33	1.735642e+06	-2.086934e-02
57	34	1.732610e+06	-2.058375e-02
57	35	1.733696e+06	-2.228746e-02
57	36	1.736387e+06	-2.392661e-02
57	37	1.736149e+06	-1.857256e-02
57	38	1.736539e+06	-4.947520e-02
57	39	1.733860e+06	-4.984942e-02
57	40	1.736225e+06	-2.927411e-02
57	41	1.735127e+06	-4.208174e-02
57	42	1.735564e+06	-1.357837e-02
57	43	1.736190e+06	-1.225481e-02
57	44	1.735679e+06	-1.728585e-02
57	45	1.730570e+06	-2.137320e-02
57	46	1.736423e+06	-1.583017e-02
57	47	1.736234e+06	-1.420083e-02
57	48	1.736104e+06	-2.247326e-02
57	49	1.735054e+06	-2.454089e-02
57	50	1.735150e+06	-6.636463e-03
57	51	1.734834e+06	-1.347796e-02
57	52	1.735863e+06	-7.892040e-03
57	53	1.736247e+06	3.086835e-03
57	54	1.736168e+06	2.069923e-03
57	55	1.736609e+06	1.548250e-02
57	56	1.736487e+06	1.298344e-02
57	57	1.737742e+06	1.009340e+00
58	1	1.719382e+06	-3.967224e-02
58	2	1.736652e+06	-4.798676e-02
58	3	1.736257e+06	-3.348528e-02
58	4	1.725041e+06	-3.508991e-02
58	5	1.736624e+06	-3.627645e-02
58	6	1.733531e+06	-3.311434e-02
58	7	1.735214e+06	-3.708468e-02
58	8	1.736722e+06	-3.591121e-02
58	9	1.724719e+06	-3.589217e-02
58	10	1.736606e+06	-4.593058e-02
58	11	1.736678e+06	-3.923477e-02
58	12	1.731732e+06	-5.250432e-02
58	13	1.735466e+06	-5.210178e-02
58	14	1.736122e+06	-5.142575e-02
58	15	1.736211e+06	-4.775757e-02
58	16	1.735971e+06	-4.294905e-02
58	17	1.735156e+06	-4.649785e-02
58	18	1.736318e+06	-4.261716e-02
58	19	1.727932e+06	-4.427261e-02
58	20	1.736265e+06	-3.937347e-02
58	21	1.736918e+06	-4.342239e-02
58	22	1.733329e+06	-4.375099e-02
58	23	1.736478e+06	-5.726043e-02
58	24	1.735974e+06	-5.601016e-02
58	25	1.689110e+06	-5.791080e-02
58	26	1.730975e+06	-4.478661e-02
58	27	1.736400e+06	-4.610557e-02
58	28	1.737008e+06	-4.625613e-02
58	29	1.737001e+06	-4.728058e-02
58	30	1.734873e+06	-5.631774e-02
58	31	1.736831e+06	-5.797458e-02
58	32	1.730491e+06	-3.588661e-02
58	33	1.735912e+06	-4.241613e-02
58	34	1.732894e+06	-4.572904e-02
58	35	1.733966e+06	-4.743622e-02
58	36	1.736663e+06	-4.368261e-02
58	37	1.736438e+06	-4.215515e-02
58	38	1.736812e+06	-5.741631e-02
58	39	1.734140e+06	-5.408015e-02
58	40	1.736484e+06	-4.876081e-02
58	41	1.735403e+06	-5.224336e-02
58	42	1.735835e+06	-2.616853e-02
58	43	1.736467e+06	-2.294687e-02
58	44	1.735951e+06	-2.693291e-02
58	45	1.730847e+06	-3.267656e-02
58	46	1.736692e+06	-3.078547e-02
58	47	1.736493e+06	-2.888227e-02
58	48	1.736377e+06	-3.573190e-02
58	49	1.735329e+06	-3.431508e-02
58	50	1.735417e+06	-2.062110e-02
58	51	1.735095e+06	-2.526418e-02
58	52	1.736136e+06	-2.214364e-02
58	53	1.736518e+06	-1.669912e-02
58	54	1.736462e+06	7.090767e-02
58	55	1.736884e+06	6.382503e-02
58	56	1.736756e+06	7.153267e-02
58	57	1.736272e+06	8.107921e-02
58	58	1.738016e+06	1.025580e+00
59	1	1.716839e+06	-6.778381e-02
59	2	1.733821e+06	-7.460125e-02
59	3	1.733431e+06	-7.015342e-02
59	4	1.722337e+06	-7.265588e-02
59	5	1.733802e+06	-7.290811e-02
59	6	1.730764e+06	-6.950273e-02
59	7	1.732404e+06	-7.067390e-02
59	8	1.733898e+06	-6.509110e-02
59	9	1.721935e+06	-6.549694e-02
59	10	1.733794e+06	-6.582937e-02
59	11	1.733855e+06	-6.403731e-02
59	12	1.729001e+06	-6.734385e-02
59	13	1.732655e+06	-6.431085e-02
59	14	1.733297e+06	-7.168710e-02
59	15	1.733385e+06	-6.879177e-02
59	16	1.733148e+06	-6.913507e-02
59	17	1.732313e+06	-7.277956e-02
59	18	1.733493e+06	-7.019208e-02
59	19	1.725269e+06	-7.149696e-02
59	20	1.733436e+06	-7.167036e-02
59	21	1.734092e+06	-7.405230e-02
59	22	1.730540e+06	-7.402628e-02
59	23	1.733667e+06	-6.649967e-02
59	24	1.733148e+06	-6.380820e-02
59	25	1.686689e+06	-6.957159e-02
59	26	1.728178e+06	-7.422810e-02
59	27	1.733566e+06	-6.391467e-02
59	28	1.734183e+06	-6.709151e-02
59	29	1.734176e+06	-6.566064e-02
59	30	1.732091e+06	-6.590765e-02
59	31	1.734013e+06	-6.502942e-02
59	32	1.727738e+06	-6.825900e-02
59	33	1.733085e+06	-7.122607e-02
59	34	1.730129e+06	-7.097559e-02
59	35	1.731178e+06	-7.266249e-02
59	36	1.733834e+06	-7.135216e-02
59	37	1.733594e+06	-7.078930e-02
59	38	1.733990e+06	-6.023745e-02
59	39	1.731348e+06	-6.363929e-02
59	40	1.733670e+06	-6.653686e-02
59	41	1.732589e+06	-6.679073e-02
59	42	1.733026e+06	-4.191393e-02
59	43	1.733654e+06	-3.992461e-02
59	44	1.733146e+06	-4.446030e-02
59	45	1.728080e+06	-4.803585e-02
59	46	1.733866e+06	-3.872554e-02
59	47	1.733669e+06	-4.326832e-02
59	48	1.733551e+06	-5.426348e-02
59	49	1.732507e+06	-5.031012e-02
59	50	1.732600e+06	-4.233631e-02
59	51	1.732279e+06	-4.135845e-02
59	52	1.733320e+06	-3.170463e-02
59	53	1.733695e+06	-4.840809e-02
59	54	1.733646e+06	1.525036e-01
59	55	1.734061e+06	1.800716e-01
59	56	1.733952e+06	1.968828e-01
59	57	1.733438e+06	1.796084e-02
59	58	1.733752e+06	1.062976e-01
59	59	1.735182e+06	1.128747e+00
60	1	1.718620e+06	-6.290736e-02
60	2	1.735787e+06	-6.921025e-02
60	3	1.735395e+06	-5.998872e-02
60	4	1.724220e+06	-6.605222e-02
60	5	1.735762e+06	-6.843357e-02
60	6	1.732684e+06	-5.868667e-02
60	7	1.734370e+06	-5.875865e-02
60	8	1.735856e+06	-4.982439e-02
60	9	1.723883e+06	-5.799137e-02
60	10	1.735744e+06	-5.963833e-02
60	11	1.735812e+06	-5.990305e-02
60	12	1.730887e+06	-6.365874e-02
60	13	1.734608e+06	-6.264462e-02
60	14	1.735261e+06	-6.374272e-02
60	15	1.735340e+06	-6.372388e-02
60	16	1.735108e+06	-5.865953e-02
60	17	1.734295e+06	-6.636536e-02
60	18	1.735452e+06	-6.014480e-02
60	19	1.727120e+06	-6.613525e-02
60	20	1.735403e+06	-6.044802e-02
60	21	1.736048e+06	-6.628287e-02
60	22	1.732505e+06	-6.843786e-02
60	23	1.735619e+06	-6.384623e-02
60	24	1.735108e+06	-6.473013e-02
60	25	1.688373e+06	-6.714688e-02
60	26	1.730145e+06	-6.820977e-02
60	27	1.735527e+06	-5.943698e-02
60	28	1.736148e+06	-6.268883e-02
60	29	1.736143e+06	-6.359234e-02
60	30	1.734021e+06	-6.461245e-02
60	31	1.735967e+06	-6.229656e-02
60	32	1.729657e+06	-5.865271e-02
60	33	1.735052e+06	-6.597412e-02
60	34	1.732057e+06	-6.743618e-02
60	35	1.733125e+06	-6.613132e-02
60	36	1.735802e+06	-6.138671e-02
60	37	1.735562e+06	-5.975829e-02
60	38	1.735963e+06	-6.094489e-02
60	39	1.733296e+06	-6.117782e-02
60	40	1.735629e+06	-5.844322e-02
60	41	1.734535e+06	-6.209177e-02
60	42	1.734982e+06	-4.220264e-02
60	43	1.735604e+06	-3.768408e-02
60	44	1.735098e+06	-4.975449e-02
60	45	1.730005e+06	-4.661120e-02
60	46	1.735828e+06	-4.354050e-02
60	47	1.735638e+06	-4.217501e-02
60	48	1.735515e+06	-5.184207e-02
60	49	1.734471e+06	-4.911584e-02
60	50	1.734555e+06	-3.412502e-02
60	51	1.734232e+06	-4.005883e-02
60	52	1.735279e+06	-3.189398e-02
60	53	1.735650e+06	-3.621813e-02
60	54	1.735602e+06	1.570830e-01
60	55	1.736040e+06	2.321643e-01
60	56	1.735909e+06	1.913961e-01
60	57	1.735411e+06	1.908842e-02
60	58	1.735697e+06	8.354694e-02
60	59	1.732957e+06	4.204199e-01
60	60	1.737151e+06	1.079758e+00
61	1	1.719307e+06	-4.339720e-02
61	2	1.736571e+06	-4.212024e-02
61	3	1.736182e+06	-3.696895e-02
61	4	1.724956e+06	-3.976174e-02
61	5	1.736551e+06	-4.023277e-02
61	6	1.733454e+06	-3.634751e-02
61	7	1.735141e+06	-3.835270e-02
61	8	1.736643e+06	-3.702368e-02
61	9	1.724652e+06	-3.553893e-02
61	10	1.736529e+06	-4.936071e-02
61	11	1.736599e+06	-4.473635e-02
61	12	1.731646e+06	-5.684287e-02
61	13	1.735389e+06	-5.185854e-02
61	14	1.736049e+06	-4.929998e-02
61	15	1.736131e+06	-4.777462e-02
61	16	1.735894e+06	-4.278228e-02
61	17	1.735068e+06	-4.810907e-02
61	18	1.736242e+06	-4.480751e-02
61	19	1.727856e+06	-4.681914e-02
61	20	1.736186e+06	-4.340740e-02
61	21	1.736839e+06	-4.859768e-02
61	22	1.733259e+06	-4.592830e-02
61	23	1.736397e+06	-6.205560e-02
61	24	1.735896e+06	-6.079717e-02
61	25	1.689032e+06	-6.130151e-02
61	26	1.730918e+06	-4.847292e-02
61	27	1.736315e+06	-4.401159e-02
61	28	1.736931e+06	-5.295714e-02
61	29	1.736924e+06	-5.276787e-02
61	30	1.734797e+06	-5.912430e-02
61	31	1.736767e+06	-6.054878e-02
61	32	1.730413e+06	-4.359270e-02
61	33	1.735833e+06	-4.506111e-02
61	34	1.732821e+06	-4.407702e-02
61	35	1.733890e+06	-3.741209e-02
61	36	1.736587e+06	-4.156989e-02
61	37	1.736349e+06	-4.006304e-02
61	38	1.736738e+06	-5.678578e-02
61	39	1.734057e+06	-6.109465e-02
61	40	1.736412e+06	-4.813478e-02
61	41	1.735321e+06	-5.098345e-02
61	42	1.735761e+06	-3.487212e-02
61	43	1.736387e+06	-3.033918e-02
61	44	1.735874e+06	-3.350389e-02
61	45	1.730764e+06	-4.394737e-02
61	46	1.736614e+06	-3.517543e-02
61	47	1.736416e+06	-3.025233e-02
61	48	1.736300e+06	-4.130474e-02
61	49	1.735248e+06	-4.117420e-02
61	50	1.735344e+06	-2.252390e-02
61	51	1.735019e+06	-2.601729e-02
61	52	1.736061e+06	-3.025838e-02
61	53	1.736440e+06	-1.993058e-02
61	54	1.736378e+06	7.029428e-02
61	55	1.736808e+06	9.879582e-02
61	56	1.736679e+06	9.013175e-02
61	57	1.736190e+06	-3.337089e-04
61	58	1.736481e+06	7.411723e-02
61	59	1.733694e+06	1.615958e-01
61	60	1.735632e+06	1.278290e-01
61	61	1.737939e+06	1.016344e+00
62	1	1.714312e+06	-1.848806e-02
62	2	1.731190e+06	-2.391001e-02
62	3	1.730818e+06	-7.006134e-03
62	4	1.719878e+06	-1.491073e-02
62	5	1.731179e+06	-1.322317e-02
62	6	1.728132e+06	-8.389062e-03
62	7	1.729878e+06	-7.591410e-03
62	8	1.731264e+06	-3.252175e-03
62	9	1.719424e+06	-9.933773e-03
62	10	1.731151e+06	-3.264830e-02
62	11	1.731228e+06	-3.158456e-02
62	12	1.726356e+06	-4.512060e-02
62	13	1.730029e+06	-4.207447e-02
62	14	1.730678e+06	-3.963936e-02
62	15	1.730740e+06	-3.713748e-02
62	16	1.730519e+06	-2.231844e-02
62	17	1.729732e+06	-2.300923e-02
62	18	1.730859e+06	-2.074017e-02
62	19	1.722735e+06	-2.572335e-02
62	20	1.730808e+06	-1.582674e-02
62	21	1.731457e+06	-2.004602e-02
62	22	1.728083e+06	-2.423906e-02
62	23	1.731033e+06	-5.549799e-02
62	24	1.730511e+06	-5.419973e-02
62	25	1.684106e+06	-5.732843e-02
62	26	1.726044e+06	-2.629931e-02
62	27	1.730950e+06	-3.156656e-02
62	28	1.731551e+06	-3.462763e-02
62	29	1.731539e+06	-4.453584e-02
62	30	1.729470e+06	-6.090331e-02
62	31	1.731374e+06	-5.051265e-02
62	32	1.725179e+06	-2.016826e-02
62	33	1.730468e+06	-2.513799e-02
62	34	1.727531e+06	-2.741139e-02
62	35	1.728583e+06	-2.662333e-02
62	36	1.731203e+06	-2.521487e-02
62	37	1.730965e+06	-2.212882e-02
62	38	1.731350e+06	-5.263831e-02
62	39	1.728728e+06	-4.811640e-02
62	40	1.731041e+06	-2.930898e-02
62	41	1.729960e+06	-4.185180e-02
62	42	1.730404e+06	-1.542748e-02
62	43	1.731041e+06	-1.212126e-02
62	44	1.730526e+06	-2.057631e-02
62	45	1.725550e+06	-2.175112e-02
62	46	1.731234e+06	-1.548907e-02
62	47	1.731030e+06	-8.228382e-03
62	48	1.730920e+06	-2.038132e-02
62	49	1.729902e+06	-2.231138e-02
62	50	1.729976e+06	-1.090726e-02
62	51	1.729639e+06	-1.449085e-02
62	52	1.730695e+06	-8.207306e-03
62	53	1.731064e+06	3.276523e-02
62	54	1.731007e+06	1.341129e-02
62	55	1.731415e+06	1.716736e-02
62	56	1.731295e+06	2.755368e-02
62	57	1.730803e+06	7.978193e-03
62	58	1.731114e+06	1.972179e-02
62	59	1.728332e+06	3.149679e-02
62	60	1.730319e+06	3.009976e-02
62	61	1.731045e+06	1.620693e-02
62	62	1.732546e+06	9.973829e-01
63	1	1.718538e+06	-4.977985e-02
63	2	1.735750e+06	-5.476195e-02
63	3	1.735364e+06	-5.234594e-02
63	4	1.724182e+06	-4.977426e-02
63	5	1.735727e+06	-5.577897e-02
63	6	1.732648e+06	-4.765302e-02
63	7	1.734321e+06	-4.790083e-02
63	8	1.735826e+06	-4.845625e-02
63	9	1.723854e+06	-4.907463e-02
63	10	1.735707e+06	-5.096434e-02
63	11	1.735791e+06	-4.891165e-02
63	12	1.730850e+06	-5.848026e-02
63	13	1.734583e+06	-5.551950e-02
63	14	1.735228e+06	-5.564351e-02
63	15	1.735306e+06	-5.681994e-02
63	16	1.735080e+06	-5.563872e-02
63	17	1.734260e+06	-5.367712e-02
63	18	1.735424e+06	-5.227660e-02
63	19	1.727069e+06	-5.856884e-02
63	20	1.735367e+06	-5.382783e-02
63	21	1.736026e+06	-5.758558e-02
63	22	1.732458e+06	-5.832879e-02
63	23	1.735583e+06	-6.092134e-02
63	24	1.735073e+06	-5.840235e-02
63	25	1.688321e+06	-5.977575e-02
63	26	1.730084e+06	-5.548668e-02
63	27	1.735494e+06	-5.135250e-02
63	28	1.736112e+06	-5.269116e-02
63	29	1.736101e+06	-5.561022e-02
63	30	1.733988e+06	-5.851072e-02
63	31	1.735935e+06	-5.931246e-02
63	32	1.729610e+06	-5.419286e-02
63	33	1.735016e+06	-6.053354e-02
63	34	1.731999e+06	-5.541023e-02
63	35	1.733072e+06	-5.534283e-02
63	36	1.735765e+06	-5.674505e-02
63	37	1.735534e+06	-5.088175e-02
63	38	1.735912e+06	-5.443872e-02
63	39	1.733242e+06	-5.625786e-02
63	40	1.735593e+06	-5.465383e-02
63	41	1.734505e+06	-5.447748e-02
63	42	1.734942e+06	-3.638882e-02
63	43	1.735574e+06	-3.283379e-02
63	44	1.735061e+06	-3.611660e-02
63	45	1.729969e+06	-4.441348e-02
63	46	1.735794e+06	-3.735681e-02
63	47	1.735598e+06	-3.430121e-02
[truncated: 2,753 more rows]
